# Supplementary material for: Mitochondrial DNA variation in the Italian Heavy Draught Horse
Source: PeerJ. 2020 May 15;8:e8996. doi: 10.7717/peerj.8996 (PMC7233276; doi:10.7717/peerj.8996)
Supplement: Table S1 [file peerj-08-8996-s005.xlsx]

## Sheet: Table S1
Table S1. The complete list of 52 Italian Heavy Draught horse samples collected from different farms of Central Italy.
Accession Number	Sample ID	Collection place	Sex	Farm/Owner	Haplogroup	Haplotype (from np 15491 to np 16100)	Haplotype (from np 15532 to np 15738)	Haplotype ID (from np 15532 to np 15738)
MN719408	IHD001	Abruzzo	F	Panella Albino	E	15495 15542 15585 15597 15602 15650 15666 15720 15771 15870 15956 15974	15542 15585 15597 15602 15650 15666 15720	HT12
MN719409	IHD002	Abruzzo	F	Panella Albino	G	15495 15542 15585 15597 15602 15635 15650 15666 15703 15720 15870 16007 16031	15542 15585 15597 15602 15635 15650 15666 15703 15720	HT11
MN719410	IHD003	Abruzzo	F	Panella Albino	N	15495 15601 15602 15650 15720 15771 15806 15827 15838 15869 15956 16007 16068	15601 15602 15650 15720	HT20
MN719411	IHD009	Abruzzo	F	Alloggia Marco	L	15494 15495 15496 15534 15585 15602 15603 15604 15649 15720 15771 15870 15871 15956 15974 16068	15534 15585 15602 15603 15604 15649 15720	HT02
MN719412	IHD010	Abruzzo	M	Alloggia Marco	L	15494 15495 15496 15534 15585 15602 15603 15604 15649 15720 15771 15870 15871 15956 15974 16068	15534 15585 15602 15603 15604 15649 15720	HT02
MN719413	IHD014	Abruzzo	F	Mattei Vanda	C	15495 15585 15597 15602 15650 15720 15770 15826 15870 15956 15974	15585 15597 15602 15650 15720	HT15
MN719414	IHD015	Abruzzo	F	Baiocco Francesco	L	15494 15495 15496 15534 15602 15603 15604 15649 15720 15771 15870 15871 15956 15974 16068	15534 15602 15603 15604 15649 15720	HT05
MN719415	IHD016	Latium	F	Cheli Silvana	M	15495 15602 15617 15659 15720 15771 15806 15827 15869 15956 16068 16080	15602 15617 15659 15720	HT24
MN719416	IHD017	Latium	F	Cheli Silvana	L	15494 15495 15496 15534 15585 15602 15603 15649 15720 15771 15870 15871 15956 15974 16068	15534 15585 15602 15603 15649 15720	HT03
MN719417	IHD018	Latium	F	Foffo Domenico	L	15494 15495 15496 15534 15602 15603 15649 15720 15771 15870 15871 15956 15974 16068	15534 15602 15603 15649 15720	HT06
MN719418	IHD019	Latium	F	Foffo Domenico	L	15494 15495 15496 15534 15602 15603 15649 15720 15771 15870 15871 15956 15974 16068	15534 15602 15603 15649 15720	HT06
MN719419	IHD023	Latium	F	Cheli Silvana	M	15495 15602 15617 15659 15720 15771 15806 15827 15869 15956 16068 16080	15602 15617 15659 15720	HT24
MN719420	IHD026	Latium	F	Santacecca Elena	L	15494 15495 15496 15534 15602 15603 15649 15720 15771 15870 15871 15956 15974 16068	15534 15602 15603 15649 15720	HT06
MN719421	IHD027	Latium	F	Santacecca Elena	G	15495 15542 15597 15602 15635 15650 15666 15703 15720 15870	15542 15597 15602 15635 15650 15666 15703 15720	HT13
MN719422	IHD028	Latium	F	Santacecca Elena	G	15495 15542 15597 15602 15635 15650 15666 15703 15720 15870	15542 15597 15602 15635 15650 15666 15703 15720	HT13
MN719423	IHD030	Latium	M	Margarita Claudia	M	15495 15602 15617 15659 15720 15771 15806 15827 15869 15956 16007 16068 16077insA	15602 15617 15659 15720	HT24
MN719424	IHD031	Latium	F	Margarita Claudia	G	15495 15542 15597 15602 15635 15650 15666 15703 15720 15870 15956	15542 15597 15602 15635 15650 15666 15703 15720	HT13
MN719425	IHD032	Latium	F	Margarita Claudia	G	15495 15542 15597 15602 15635 15650 15666 15703 15720 15870	15542 15597 15602 15635 15650 15666 15703 15720	HT13
MN719426	IHD035	Latium	F	Guidoni Domenico	L	15494 15495 15496 15534 15585 15603 15649 15720 15771 15870 15871 15956 15974 16068	15534 15585 15603 15649 15720	HT04
MN719427	IHD036	Collazzone (Umbria)	F	Lucchetti	G	15495 15542 15597 15602 15635 15650 15666 15703 15720 15870	15542 15597 15602 15635 15650 15666 15703 15720	HT13
MN719428	IHD037	Collazzone (Umbria)	F	Lucchetti	G	15495 15542 15597 15602 15635 15650 15666 15703 15720 15870	15542 15597 15602 15635 15650 15666 15703 15720	HT13
MN719429	IHD038	Collazzone (Umbria)	F	Lucchetti	G	15495 15542 15597 15602 15635 15650 15666 15703 15720 15870	15542 15597 15602 15635 15650 15666 15703 15720	HT13
MN719430	IHD044	Collazzone (Umbria)	M	Lucchetti	N	15495 15601 15602 15720 15771 15806 15827 15838 15869 15956 16007 16068	15601 15602 15720	HT21
MN719431	IHD049	Cittareale (Latium)	F	Cheli Silvana	M	15495 15602 15617 15659 15720 15771 15806 15827 15869 15956 16068 16080	15602 15617 15659 15720	HT24
MN719432	IHD050	Cittareale (Latium)	F	Cheli Silvana	L	15494 15495 15496 15534 15585 15602 15603 15649 15720 15771 15870 15871 15956 15974 16068	15534 15585 15602 15603 15649 15720	HT03
MN719433	IHD059	Cittareale (Latium)	F	Giustiniani Giorgio	L	15494 15495 15496 15534 15585 15602 15603 15604 15649 15657 15720 15771 15870 15871 15956 15974 16068	15534 15585 15602 15603 15604 15649 15657 15720	HT01
MN719434	IHD060	Cittareale (Latium)	F	Giustiniani Giorgio	L	15494 15495 15534 15585 15602 15603 15649 15720 15771 15870 15871 15956 15974 16068	15534 15585 15602 15603 15649 15720	HT03
MN719435	IHD061	Cittareale (Latium)	F	Giustiniani Giorgio	Q	15495 15596 15602 15604 15703 15720 15740 15771 15777 15811 15956 15995 16037 16038 16057 16063insC	15596 15602 15604 15703 15720	HT17
MN719436	IHD072	Cittareale (Latium)	F	Alonzi Maria	M	15495 15602 15617 15659 15720 15771 15806 15827 15869 15956 16068 16080	15602 15617 15659 15720	HT24
MN719437	IHD074	Cittareale (Latium)	F	Alonzi Maria	G	15495 15542 15597 15602 15635 15650 15666 15703 15720 15870 15956	15542 15597 15602 15635 15650 15666 15703 15720	HT13
MN719438	IHD075	Cittareale (Latium)	M	Bucci	P	15495 15597 15602 15667 15703 15720 15771 15777 15809 15827 15956 16030 16038 16063insC	15597 15602 15667 15703 15720	HT19
MN719439	IHD089	Troppola (Gubbio-Umbria)	M	Tenuta di Scheggia	I	15495 15538 15596 15602 15650 15709 15720 15771 15826 15870 15974	15538 15596 15602 15650 15709 15720	HT09
MN719440	IHD090	Troppola (Gubbio-Umbria)	M	Tenuta di Scheggia	I	15495 15538 15596 15602 15650 15709 15720 15771 15826 15870 15974	15538 15596 15602 15650 15709 15720	HT09
MN719441	IHD091	Troppola (Gubbio-Umbria)	F	Tenuta di Scheggia	Q	15495 15602 15604 15703 15720 15726 15740 15771 15777 15811 15870 15956 16037 16038 16057 16063insC	15602 15604 15703 15720 15726	HT23
MN719442	IHD092	Troppola (Gubbio-Umbria)	M	Tenuta di Scheggia	L	15494 15495 15496 15534 15585 15602 15603 15604 15649 15720 15771 15870 15871 15956 15974 16068	15534 15585 15602 15603 15604 15649 15720	HT02
MN719443	IHD093	Troppola (Gubbio-Umbria)	M	Tenuta di Scheggia	I	15495 15538 15602 15603 15650 15709 15720 15771 15826 15870 15974	15538 15602 15603 15650 15709 15720	HT10
MN719444	IHD105	Troppola (Gubbio-Umbria)	M	Tenuta di Scheggia	G	15495 15542 15602 15635 15650 15666 15703 15720 15774 15870 15871 16074	15542 15635 15650 15666 15703 15720	HT14
MN719445	IHD106	Monteleone di Spoleto (Umbria)	F	La Castellina	I	15495 15538 15585 15602 15650 15651 15709 15720 15771 15826 15870 15974	15538 15585 15602 15650 15651 15709 15720	HT08
MN719446	IHD107	Monteleone di Spoleto (Umbria)	F	La Castellina	N	15495 15585 15601 15602 15720 15771 15806 15827 15838 15869 15956 16007 16068	15585 15601 15602 15720	HT16
MN719447	IHD112	Monteleone di Spoleto (Umbria)	F	La Miniera	B	15495 15650 15666 15720 15826 16055	15650 15666 15720	HT26
MN719448	IHD114	Monteleone di Spoleto (Umbria)	F	La Miniera	M	15495 15602 15617 15720 15771 15806 15827 15869 15956 16038 16068 16080	15602 15617 15720	HT25
MN719449	IHD116	Monteleone di Spoleto (Umbria)	F	La Miniera	L	15494 15495 15496 15534 15602 15603 15604 15649 15720 15771 15870 15871 15956 15974 16068	15534 15602 15603 15604 15649 15720	HT05
MN719450	IHD124	Monteleone di Spoleto (Umbria)	F	La Miniera	B	15495 15650 15666 15720 15826 16055	15650 15666 15720	HT26
MN719451	IHD129	Monteleone di Spoleto (Umbria)	F	La Miniera	E	15495 15542 15585 15597 15602 15650 15666 15720 15771 15870 15956 15974	15542 15585 15597 15602 15650 15666 15720	HT12
MN719452	IHD134	Gubbio (Umbria)	F	Montefiore	L	15494 15495 15496 15534 15585 15602 15603 15604 15649 15657 15720 15771 15870 15871 15956 15974 16031 16068	15534 15585 15602 15603 15604 15649 15657 15720	HT01
MN719453	IHD137	Gubbio (Umbria)	F	Montefiore	L	15494 15495 15496 15534 15602 15603 15604 15649 15720 15771 15870 15871 15956 15974 16068	15534 15602 15603 15604 15649 15720	HT05
MN719454	IHD138	Gubbio (Umbria)	F	Montefiore	B	15495 15650 15666 15720 15826 16055	15650 15666 15720	HT26
MN719455	IHD139	Gubbio (Umbria)	F	Montefiore	Q	15495 15602 15604 15703 15720 15740 15771 15777 15811 15956 15995 16037 16057 16063insC	15602 15604 15703 15720	HT22
MN719456	IHD143	Gubbio (Umbria)	F	Montefiore	B	15495 15650 15666 15720 15826 16055	15650 15666 15720	HT26
MN719457	IHD147	Gubbio (Umbria)	F	Montefiore	I	15495 15538 15584 15585 15602 15650 15709 15720 15771 15826 15870 15974 16080	15538 15584 15585 15602 15650 15709 15720	HT07
MN719458	IHD151	Gubbio (Umbria)	F	Montefiore	N	15495 15601 15602 15720 15771 15806 15827 15838 15869 15956 16007 16068	15601 15602 15720	HT21
MN719459	IHD152	Gubbio (Umbria)	F	Montefiore	P	15495 15597 15602 15617 15667 15703 15720 15771 15777 15809 15956 16038 16063insC 16087	15597 15602 15617 15667 15703 15720	HT18
