# Supplementary material for: Mitochondrial DNA variation in the Italian Heavy Draught Horse
Source: PeerJ. 2020 May 15;8:e8996. doi: 10.7717/peerj.8996 (PMC7233276; doi:10.7717/peerj.8996)
Supplement: Table S2 [file peerj-08-8996-s006.xlsx]

## Sheet: Table S2
Table S2. Control-region haplotypes and haplogroup classification of the European Heavy Draught horse breeds included in the analyses.
Acccession Number	Reference	Breed	Breed code	Haplogroup	Range
AB329597	Kakoi et al 2007	Breton	BRE	G	15491-15847
AB329603	Kakoi et al 2007	Percheron	PER	M	15491-15847
AB329617	Kakoi et al 2007	Breton	BRE	L	15491-15847
AB329619	Kakoi et al 2007	Percheron	PER	D	15491-15847
AF064630	Unpublished	Belgian Draught	BED	L	15491-16100
AF064631	Unpublished	Belgian Draught	BED	L	15491-16100
AF064632	Unpublished	Belgian Draught	BED	L	15491-16100
AJ413825	Jansen et al 2002	Noriker	NOR	L	15491-15740
AJ413826	Jansen et al 2002	Noriker	NOR	I	15491-15740
AJ413827	Jansen et al 2002	Noriker	NOR	L	15491-15740
AJ413828	Jansen et al 2002	Noriker	NOR	N	15491-15740
AJ413833	Jansen et al 2002	Rhineland Heavy Draught	RHD	B	15491-15740
AJ413834	Jansen et al 2002	Rhineland Heavy Draught	RHD	G	15491-15740
AJ413835	Jansen et al 2002	Rhineland Heavy Draught	RHD	I	15491-15740
AJ413836	Jansen et al 2002	Rhineland Heavy Draught	RHD	L	15491-15740
AJ413837	Jansen et al 2002	Rhineland Heavy Draught	RHD	R	15491-15740
AJ413838	Jansen et al 2002	Rhineland Heavy Draught	RHD	I	15491-15740
AJ413839	Jansen et al 2002	Rhineland Heavy Draught	RHD	I	15491-15740
AJ413840	Jansen et al 2002	Rhineland Heavy Draught	RHD	I	15491-15740
AJ413841	Jansen et al 2002	Rhineland Heavy Draught	RHD	I	15491-15740
AJ413842	Jansen et al 2002	Rhineland Heavy Draught	RHD	L	15491-15740
AJ413843	Jansen et al 2002	Rhineland Heavy Draught	RHD	H	15491-15740
AJ413844	Jansen et al 2002	Rhineland Heavy Draught	RHD	I	15491-15740
AJ413845	Jansen et al 2002	Rhineland Heavy Draught	RHD	N	15491-15740
AJ413846	Jansen et al 2002	Rhineland Heavy Draught	RHD	NC	15491-15740
AJ413847	Jansen et al 2002	Rhineland Heavy Draught	RHD	B	15491-15740
AJ413848	Jansen et al 2002	Rhineland Heavy Draught	RHD	L	15491-15740
AJ413849	Jansen et al 2002	Rhineland Heavy Draught	RHD	G	15491-15740
AJ413850	Jansen et al 2002	Rhineland Heavy Draught	RHD	N	15491-15740
AJ413851	Jansen et al 2002	Rhineland Heavy Draught	RHD	I	15491-15740
AJ413852	Jansen et al 2002	Rhineland Heavy Draught	RHD	O	15491-15740
AJ413853	Jansen et al 2002	Rhineland Heavy Draught	RHD	L	15491-15740
AJ413854	Jansen et al 2002	Rhineland Heavy Draught	RHD	L	15491-15740
AJ413855	Jansen et al 2002	Rhineland Heavy Draught	RHD	L	15491-15740
AJ413856	Jansen et al 2002	Rhineland Heavy Draught	RHD	L	15491-15740
AP013079	Unpublished	Breton	BRE	L	15491-16100
AP013080	Unpublished	Haflinger	HAF	A	15491-16100
AP013096	Unpublished	Percheron	PER	G	15491-16100
AP013097	Unpublished	Percheron	PER	G	15491-16100
AP013098	Unpublished	Percheron	PER	M	15491-16100
AP013099	Unpublished	Percheron	PER	G	15491-16100
AY246186	Unpublished	Belgian Draught	BED	L	15491-16100
AY246187	Unpublished	Belgian Draught	BED	A	15491-16100
AY246188	Unpublished	Belgian Draught	BED	A	15491-16100
AY246189	Unpublished	Belgian Draught	BED	A	15491-16100
AY246190	Unpublished	Belgian Draught	BED	M	15491-16100
AY246191	Unpublished	Belgian Draught	BED	M	15491-16100
AY246192	Unpublished	Belgian Draught	BED	L	15491-16100
AY246193	Unpublished	Belgian Draught	BED	L	15491-16100
AY246194	Unpublished	Belgian Draught	BED	A	15491-16100
AY246236	Unpublished	Haflinger	HAF	G	15491-16100
AY246237	Unpublished	Haflinger	HAF	L	15491-16100
AY246238	Unpublished	Haflinger	HAF	L	15491-16100
AY246239	Unpublished	Haflinger	HAF	M	15491-16100
AY246240	Unpublished	Haflinger	HAF	L	15491-16100
AY246241	Unpublished	Haflinger	HAF	A	15491-16100
AY246248	Unpublished	Noriker	NOR	Q	15491-16100
AY246249	Unpublished	Noriker	NOR	A	15491-16100
AY246250	Unpublished	Noriker	NOR	M	15491-16100
AY246251	Unpublished	Noriker	NOR	A	15491-16100
AY246252	Unpublished	Noriker	NOR	L	15491-16100
AY462431	Cozzi et al 2004	Haflinger	HAF	L	15491-15778
AY462432	Cozzi et al 2004	Haflinger	HAF	L	15491-15778
AY462433	Cozzi et al 2004	Haflinger	HAF	G	15491-15778
AY462434	Cozzi et al 2004	Haflinger	HAF	L	15491-15778
AY462435	Cozzi et al 2004	Haflinger	HAF	L	15491-15778
AY575115	Unpublished	Lithuanian Heavy Draught	LHD	L	15491-15820
AY575116	Unpublished	Lithuanian Heavy Draught	LHD	C	15491-15820
AY575117	Unpublished	Lithuanian Heavy Draught	LHD	G	15491-15820
AY575118	Unpublished	Polish Heavy Draught	PHD	M	15491-15820
AY575119	Unpublished	Polish Heavy Draught	PHD	I	15491-15820
AY575120	Unpublished	Polish Heavy Draught	PHD	L	15491-15820
DQ328020	McGahern et al 2006	Vyatskaya	VYA	L	15491-16047
DQ328021	McGahern et al 2006	Vyatskaya	VYA	L	15491-16047
DQ328022	McGahern et al 2006	Vyatskaya	VYA	A	15491-16047
DQ328023	McGahern et al 2006	Vyatskaya	VYA	NC	15491-16047
DQ328024	McGahern et al 2006	Vyatskaya	VYA	B	15491-16047
DQ328025	McGahern et al 2006	Vyatskaya	VYA	NC	15491-16047
DQ328026	McGahern et al 2006	Vyatskaya	VYA	L	15491-16047
DQ328027	McGahern et al 2006	Vyatskaya	VYA	A	15491-16047
DQ328028	McGahern et al 2006	Vyatskaya	VYA	C	15491-16047
DQ328029	McGahern et al 2006	Vyatskaya	VYA	B	15491-16047
DQ328030	McGahern et al 2006	Vyatskaya	VYA	NC	15491-16047
DQ328031	McGahern et al 2006	Vyatskaya	VYA	L	15491-16047
DQ328032	McGahern et al 2006	Vyatskaya	VYA	B	15491-16047
DQ328033	McGahern et al 2006	Vyatskaya	VYA	NC	15491-16047
DQ328034	McGahern et al 2006	Vyatskaya	VYA	OP	15491-16047
DQ328035	McGahern et al 2006	Vyatskaya	VYA	B	15491-16047
DQ328036	McGahern et al 2006	Vyatskaya	VYA	L	15491-16047
DQ328037	McGahern et al 2006	Vyatskaya	VYA	L	15491-16047
EF494074	Unpublished	Croatian Coldblood	CRC	NC	15498-15821
EF494075	Unpublished	Croatian Coldblood	CRC	NC	15498-15821
EF494076	Unpublished	Croatian Coldblood	CRC	NC	15498-15821
EF494077	Unpublished	Croatian Coldblood	CRC	NC	15498-15821
EF494078	Unpublished	Croatian Coldblood	CRC	NC	15498-15821
EF494079	Unpublished	Croatian Coldblood	CRC	NC	15498-15821
EF494080	Unpublished	Croatian Coldblood	CRC	NC	15498-15821
EF494081	Unpublished	Croatian Coldblood	CRC	NC	15498-15821
EF494082	Unpublished	Croatian Coldblood	CRC	NC	15498-15821
EF494083	Unpublished	Croatian Coldblood	CRC	NC	15498-15821
EF495144	Unpublished	Croatian Coldblood	CRC	NC	15498-15821
EF495146	Unpublished	Croatian Coldblood	CRC	NC	15498-15821
HQ439464	Unpublished	Haflinger	HAF	N	15491-16100
HQ439480	Unpublished	Noriker	NOR	I	15491-16100
HQ439483	Unpublished	Percheron	PER	L	15491-16100
HQ439485	Unpublished	Rhineland Heavy Draught	RHD	M	15491-16100
HQ439491	Unpublished	Rhineland Heavy Draught	RHD	A	15491-16100
HQ439494	Unpublished	Hungarian Draught	HUD	L	15491-16100
HQ439495	Unpublished	Vyatskaya	VYA	M	15491-16100
HQ439500	Unpublished	Vladimir Heavy Draught	VHD	OP	15491-16100
HQ592847	Prystupa et al 2012	Haflinger	HAF	L	15491-15740
HQ592848	Prystupa et al 2012	Haflinger	HAF	L	15491-15740
HQ592849	Prystupa et al 2012	Haflinger	HAF	L	15491-15740
HQ592850	Prystupa et al 2012	Haflinger	HAF	L	15491-15740
HQ592851	Prystupa et al 2012	Haflinger	HAF	NC	15491-15740
HQ592852	Prystupa et al 2012	Haflinger	HAF	EFG	15491-15740
HQ592853	Prystupa et al 2012	Haflinger	HAF	L	15491-15740
HQ592854	Prystupa et al 2012	Haflinger	HAF	L	15491-15740
HQ592855	Prystupa et al 2012	Haflinger	HAF	M	15491-15740
HQ592940	Prystupa et al 2012	Haflinger	HAF	M	15491-15740
HQ592941	Prystupa et al 2012	Haflinger	HAF	L	15491-15740
JN398420	Achilli et al 2012	Belgian Draught	BED	K	15491-16100
KC147042	Unpublished	Franches-Montagnes (Freiberger)	FRM	D	15494-15740
KC147043	Unpublished	Franches-Montagnes (Freiberger)	FRM	G	15494-15740
KC147044	Unpublished	Franches-Montagnes (Freiberger)	FRM	D	15494-15740
KC147045	Unpublished	Franches-Montagnes (Freiberger)	FRM	D	15494-15740
KC147046	Unpublished	Franches-Montagnes (Freiberger)	FRM	D	15494-15740
KC147047	Unpublished	Franches-Montagnes (Freiberger)	FRM	G	15494-15740
KC147048	Unpublished	Franches-Montagnes (Freiberger)	FRM	L	15494-15740
KC147049	Unpublished	Franches-Montagnes (Freiberger)	FRM	D	15494-15740
KC147050	Unpublished	Franches-Montagnes (Freiberger)	FRM	G	15494-15740
KC147051	Unpublished	Franches-Montagnes (Freiberger)	FRM	D	15494-15740
KC147052	Unpublished	Franches-Montagnes (Freiberger)	FRM	D	15494-15740
KC147053	Unpublished	Franches-Montagnes (Freiberger)	FRM	L	15494-15740
KC147054	Unpublished	Franches-Montagnes (Freiberger)	FRM	G	15494-15740
KC147055	Unpublished	Franches-Montagnes (Freiberger)	FRM	D	15494-15740
KC147056	Unpublished	Franches-Montagnes (Freiberger)	FRM	D	15494-15740
KC147057	Unpublished	Franches-Montagnes (Freiberger)	FRM	G	15494-15740
KC147058	Unpublished	Franches-Montagnes (Freiberger)	FRM	G	15494-15740
KC147059	Unpublished	Franches-Montagnes (Freiberger)	FRM	D	15494-15740
KC147060	Unpublished	Franches-Montagnes (Freiberger)	FRM	A	15494-15740
KC147061	Unpublished	Franches-Montagnes (Freiberger)	FRM	M	15494-15740
KC147062	Unpublished	Franches-Montagnes (Freiberger)	FRM	B	15494-15740
KC147063	Unpublished	Franches-Montagnes (Freiberger)	FRM	L	15494-15740
KC147064	Unpublished	Franches-Montagnes (Freiberger)	FRM	L	15494-15740
KC147065	Unpublished	Franches-Montagnes (Freiberger)	FRM	M	15494-15740
KC147066	Unpublished	Franches-Montagnes (Freiberger)	FRM	N	15494-15740
KC147067	Unpublished	Franches-Montagnes (Freiberger)	FRM	L	15494-15740
KC147068	Unpublished	Franches-Montagnes (Freiberger)	FRM	M	15494-15740
KC147069	Unpublished	Franches-Montagnes (Freiberger)	FRM	N	15494-15740
KC147070	Unpublished	Franches-Montagnes (Freiberger)	FRM	A	15494-15740
KC147071	Unpublished	Franches-Montagnes (Freiberger)	FRM	NC	15494-15740
KC147072	Unpublished	Franches-Montagnes (Freiberger)	FRM	M	15494-15740
KC847166	Unpublished	Vladimir Heavy Draught	VHD	G	15491-16006
KF192346	Bigi et al 2014	Bardigiano	BAR	A	15491-15958
KF192349	Bigi et al 2014	Bardigiano	BAR	A	15491-15958
KF192350	Bigi et al 2014	Italian Heavy Draught	IHD	A	15491-15958
KF192351	Bigi et al 2014	Haflinger	HAF	A	15491-15958
KF192353	Bigi et al 2014	Bardigiano	BAR	A	15491-15958
KF192354	Bigi et al 2014	Haflinger	HAF	A	15491-15958
KF192357	Bigi et al 2014	Italian Heavy Draught	IHD	B	15491-15958
KF192359	Bigi et al 2014	Italian Heavy Draught	IHD	B	15491-15958
KF192363	Bigi et al 2014	Italian Heavy Draught	IHD	B	15491-15958
KF192364	Bigi et al 2014	Haflinger	HAF	B	15491-15958
KF192365	Bigi et al 2014	Bardigiano	BAR	B	15491-15958
KF192366	Bigi et al 2014	Italian Heavy Draught	IHD	B	15491-15958
KF192367	Bigi et al 2014	Italian Heavy Draught	IHD	B	15491-15958
KF192368	Bigi et al 2014	Bardigiano	BAR	B	15491-15958
KF192369	Bigi et al 2014	Italian Heavy Draught	IHD	B	15491-15958
KF192371	Bigi et al 2014	Italian Heavy Draught	IHD	C	15491-15958
KF192375	Bigi et al 2014	Bardigiano	BAR	I	15491-15958
KF192376	Bigi et al 2014	Bardigiano	BAR	I	15491-15958
KF192377	Bigi et al 2014	Haflinger	HAF	I	15491-15958
KF192378	Bigi et al 2014	Italian Heavy Draught	IHD	I	15491-15958
KF192379	Bigi et al 2014	Italian Heavy Draught	IHD	I	15491-15958
KF192381	Bigi et al 2014	Haflinger	HAF	G	15491-15958
KF192385	Bigi et al 2014	Bardigiano	BAR	G	15491-15958
KF192387	Bigi et al 2014	Haflinger	HAF	G	15491-15958
KF192392	Bigi et al 2014	Italian Heavy Draught	IHD	G	15491-15958
KF192394	Bigi et al 2014	Haflinger	HAF	G	15491-15958
KF192398	Bigi et al 2014	Italian Heavy Draught	IHD	E	15491-15958
KF192400	Bigi et al 2014	Haflinger	HAF	Q	15491-15958
KF192402	Bigi et al 2014	Bardigiano	BAR	Q	15491-15958
KF192404	Bigi et al 2014	Bardigiano	BAR	Q	15491-15958
KF192407	Bigi et al 2014	Italian Heavy Draught	IHD	Q	15491-15958
KF192413	Bigi et al 2014	Bardigiano	BAR	Q	15491-15958
KF192414	Bigi et al 2014	Bardigiano	BAR	Q	15491-15958
KF192420	Bigi et al 2014	Italian Heavy Draught	IHD	OP	15491-15958
KF192421	Bigi et al 2014	Italian Heavy Draught	IHD	OP	15491-15958
KF192424	Bigi et al 2014	Haflinger	HAF	OP	15491-15958
KF192428	Bigi et al 2014	Italian Heavy Draught	IHD	N	15491-15958
KF192430	Bigi et al 2014	Italian Heavy Draught	IHD	N	15491-15958
KF192431	Bigi et al 2014	Italian Heavy Draught	IHD	N	15491-15958
KF192432	Bigi et al 2014	Italian Heavy Draught	IHD	N	15491-15958
KF192439	Bigi et al 2014	Haflinger	HAF	M	15491-15958
KF192441	Bigi et al 2014	Italian Heavy Draught	IHD	M	15491-15958
KF192444	Bigi et al 2014	Italian Heavy Draught	IHD	R	15491-15958
KF192459	Bigi et al 2014	Bardigiano	BAR	L	15491-15958
KF192460	Bigi et al 2014	Bardigiano	BAR	L	15491-15958
KF192461	Bigi et al 2014	Bardigiano	BAR	L	15491-15958
KF192462	Bigi et al 2014	Italian Heavy Draught	IHD	L	15491-15958
KF192466	Bigi et al 2014	Italian Heavy Draught	IHD	L	15491-15958
KF192472	Bigi et al 2014	Bardigiano	BAR	L	15491-15958
KF192473	Bigi et al 2014	Haflinger	HAF	L	15491-15958
KF192476	Bigi et al 2014	Italian Heavy Draught	IHD	L	15491-15958
KF192478	Bigi et al 2014	Italian Heavy Draught	IHD	L	15491-15958
KF192482	Bigi et al 2014	Bardigiano	BAR	L	15491-15958
KF192483	Bigi et al 2014	Haflinger	HAF	L	15491-15958
KF192485	Bigi et al 2014	Haflinger	HAF	L	15491-15958
KF192486	Bigi et al 2014	Haflinger	HAF	L	15491-15958
KF192487	Bigi et al 2014	Haflinger	HAF	L	15491-15958
KF192488	Bigi et al 2014	Haflinger	HAF	L	15491-15958
KF192494	Bigi et al 2014	Haflinger	HAF	L	15491-15958
KF192495	Bigi et al 2014	Italian Heavy Draught	IHD	L	15491-15958
KF192499	Bigi et al 2014	Italian Heavy Draught	IHD	L	15491-15958
KF192500	Bigi et al 2014	Bardigiano	BAR	L	15491-15958
KF849272	Unpublished	Vladimir Heavy Draught	VHD	G	15491-15985
KF849273	Unpublished	Vladimir Heavy Draught	VHD	L	15491-15985
KF849274	Unpublished	Vladimir Heavy Draught	VHD	B	15491-15985
KF849275	Unpublished	Vladimir Heavy Draught	VHD	JK	15491-15985
KF849276	Unpublished	Vladimir Heavy Draught	VHD	B	15491-15985
KF849277	Unpublished	Vladimir Heavy Draught	VHD	OP	15491-15985
KF849278	Unpublished	Vladimir Heavy Draught	VHD	B	15491-15985
KF849279	Unpublished	Vladimir Heavy Draught	VHD	B	15491-15985
KF849280	Unpublished	Vladimir Heavy Draught	VHD	Q	15491-15985
KF849281	Unpublished	Vladimir Heavy Draught	VHD	B	15491-15985
KF849282	Unpublished	Vladimir Heavy Draught	VHD	L	15491-15985
KF849283	Unpublished	Vladimir Heavy Draught	VHD	B	15491-15985
KF849284	Unpublished	Vladimir Heavy Draught	VHD	Q	15491-15985
KF849285	Unpublished	Vladimir Heavy Draught	VHD	B	15491-15985
KF849286	Unpublished	Vladimir Heavy Draught	VHD	I	15491-15985
KF849287	Unpublished	Vladimir Heavy Draught	VHD	L	15491-15985
KF849288	Unpublished	Vladimir Heavy Draught	VHD	M	15491-15985
KF849289	Unpublished	Vladimir Heavy Draught	VHD	E	15491-15985
KF849290	Unpublished	Vladimir Heavy Draught	VHD	H	15491-15985
KU711118	Cardinali et al 2016	Bardigiano	BAR	A	15491-16100
KU711119	Cardinali et al 2016	Bardigiano	BAR	A	15491-16100
KU711120	Cardinali et al 2016	Bardigiano	BAR	A	15491-16100
KU711121	Cardinali et al 2016	Bardigiano	BAR	L	15491-16100
KU711122	Cardinali et al 2016	Bardigiano	BAR	L	15491-16100
KU711123	Cardinali et al 2016	Bardigiano	BAR	L	15491-16100
KU711124	Cardinali et al 2016	Bardigiano	BAR	L	15491-16100
KU711125	Cardinali et al 2016	Bardigiano	BAR	L	15491-16100
KU711126	Cardinali et al 2016	Bardigiano	BAR	L	15491-16100
KU711127	Cardinali et al 2016	Bardigiano	BAR	L	15491-16100
KU711128	Cardinali et al 2016	Bardigiano	BAR	L	15491-16100
KU711129	Cardinali et al 2016	Bardigiano	BAR	B	15491-16100
KU711130	Cardinali et al 2016	Bardigiano	BAR	I	15491-16100
KU711131	Cardinali et al 2016	Bardigiano	BAR	I	15491-16100
KU711132	Cardinali et al 2016	Bardigiano	BAR	I	15491-16100
KU711133	Cardinali et al 2016	Bardigiano	BAR	I	15491-16100
KU711134	Cardinali et al 2016	Bardigiano	BAR	I	15491-16100
KU711135	Cardinali et al 2016	Bardigiano	BAR	I	15491-16100
KU711136	Cardinali et al 2016	Bardigiano	BAR	G	15491-16100
KU711137	Cardinali et al 2016	Bardigiano	BAR	G	15491-16100
KU711138	Cardinali et al 2016	Bardigiano	BAR	G	15491-16100
KU711139	Cardinali et al 2016	Bardigiano	BAR	G	15491-16100
KU711140	Cardinali et al 2016	Bardigiano	BAR	G	15491-16100
KU711141	Cardinali et al 2016	Bardigiano	BAR	G	15491-16100
KU711142	Cardinali et al 2016	Bardigiano	BAR	G	15491-16100
KU711143	Cardinali et al 2016	Bardigiano	BAR	G	15491-16100
KU711144	Cardinali et al 2016	Bardigiano	BAR	G	15491-16100
KU711145	Cardinali et al 2016	Bardigiano	BAR	K	15491-16100
KU711146	Cardinali et al 2016	Bardigiano	BAR	K	15491-16100
KU711147	Cardinali et al 2016	Bardigiano	BAR	N	15491-16100
KU711148	Cardinali et al 2016	Bardigiano	BAR	N	15491-16100
KU711149	Cardinali et al 2016	Bardigiano	BAR	Q	15491-16100
KU711150	Cardinali et al 2016	Bardigiano	BAR	B	15491-16100
KU711151	Cardinali et al 2016	Bardigiano	BAR	P	15491-16100
KU711152	Cardinali et al 2016	Bardigiano	BAR	Q	15491-16100
KU711153	Cardinali et al 2016	Bardigiano	BAR	M	15491-16100
KU711154	Cardinali et al 2016	Bardigiano	BAR	B	15491-16100
KU711155	Cardinali et al 2016	Bardigiano	BAR	B	15491-16100
KU711156	Cardinali et al 2016	Bardigiano	BAR	A	15491-16100
KU711157	Cardinali et al 2016	Bardigiano	BAR	A	15491-16100
KU711158	Cardinali et al 2016	Bardigiano	BAR	A	15491-16100
KU711159	Cardinali et al 2016	Bardigiano	BAR	A	15491-16100
KU711160	Cardinali et al 2016	Bardigiano	BAR	A	15491-16100
KU711161	Cardinali et al 2016	Bardigiano	BAR	A	15491-16100
KU711162	Cardinali et al 2016	Bardigiano	BAR	A	15491-16100
KU711163	Cardinali et al 2016	Bardigiano	BAR	A	15491-16100
KU711164	Cardinali et al 2016	Bardigiano	BAR	A	15491-16100
KU711165	Cardinali et al 2016	Bardigiano	BAR	A	15491-16100
KY512807	Csizmàr et al 2018	Hungarian Draught	HUD	N	15532-15738
KY512808	Csizmàr et al 2018	Hungarian Draught	HUD	G	15532-15738
KY512809	Csizmàr et al 2018	Hungarian Draught	HUD	E	15532-15738
KY512810	Csizmàr et al 2018	Hungarian Draught	HUD	E	15532-15738
KY512811	Csizmàr et al 2018	Hungarian Draught	HUD	E	15532-15738
KY512812	Csizmàr et al 2018	Hungarian Draught	HUD	E	15532-15738
KY512813	Csizmàr et al 2018	Hungarian Draught	HUD	G	15532-15738
KY512814	Csizmàr et al 2018	Hungarian Draught	HUD	G	15532-15738
KY512815	Csizmàr et al 2018	Hungarian Draught	HUD	G	15532-15738
KY512816	Csizmàr et al 2018	Hungarian Draught	HUD	G	15532-15738
KY512817	Csizmàr et al 2018	Hungarian Draught	HUD	G	15532-15738
KY512818	Csizmàr et al 2018	Hungarian Draught	HUD	G	15532-15738
KY512819	Csizmàr et al 2018	Hungarian Draught	HUD	G	15532-15738
KY512820	Csizmàr et al 2018	Hungarian Draught	HUD	G	15532-15738
KY512821	Csizmàr et al 2018	Hungarian Draught	HUD	G	15532-15738
KY512822	Csizmàr et al 2018	Hungarian Draught	HUD	G	15532-15738
KY512823	Csizmàr et al 2018	Hungarian Draught	HUD	G	15532-15738
KY512824	Csizmàr et al 2018	Hungarian Draught	HUD	G	15532-15738
KY512825	Csizmàr et al 2018	Hungarian Draught	HUD	G	15532-15738
KY512826	Csizmàr et al 2018	Hungarian Draught	HUD	G	15532-15738
KY512827	Csizmàr et al 2018	Hungarian Draught	HUD	G	15532-15738
KY512828	Csizmàr et al 2018	Hungarian Draught	HUD	G	15532-15738
KY512829	Csizmàr et al 2018	Hungarian Draught	HUD	G	15532-15738
KY512830	Csizmàr et al 2018	Hungarian Draught	HUD	G	15532-15738
KY512831	Csizmàr et al 2018	Hungarian Draught	HUD	G	15532-15738
KY512832	Csizmàr et al 2018	Hungarian Draught	HUD	G	15532-15738
KY512833	Csizmàr et al 2018	Hungarian Draught	HUD	G	15532-15738
KY512834	Csizmàr et al 2018	Hungarian Draught	HUD	G	15532-15738
KY512835	Csizmàr et al 2018	Hungarian Draught	HUD	G	15532-15738
KY512836	Csizmàr et al 2018	Hungarian Draught	HUD	G	15532-15738
KY512837	Csizmàr et al 2018	Hungarian Draught	HUD	G	15532-15738
KY512838	Csizmàr et al 2018	Hungarian Draught	HUD	G	15532-15738
KY512839	Csizmàr et al 2018	Hungarian Draught	HUD	G	15532-15738
KY512840	Csizmàr et al 2018	Hungarian Draught	HUD	G	15532-15738
KY512841	Csizmàr et al 2018	Hungarian Draught	HUD	G	15532-15738
KY512842	Csizmàr et al 2018	Hungarian Draught	HUD	G	15532-15738
KY512843	Csizmàr et al 2018	Hungarian Draught	HUD	G	15532-15738
KY512844	Csizmàr et al 2018	Hungarian Draught	HUD	L	15532-15738
KY512845	Csizmàr et al 2018	Hungarian Draught	HUD	L	15532-15738
KY512846	Csizmàr et al 2018	Hungarian Draught	HUD	L	15532-15738
KY512847	Csizmàr et al 2018	Hungarian Draught	HUD	L	15532-15738
KY512848	Csizmàr et al 2018	Hungarian Draught	HUD	L	15532-15738
KY512849	Csizmàr et al 2018	Hungarian Draught	HUD	L	15532-15738
KY512850	Csizmàr et al 2018	Hungarian Draught	HUD	L	15532-15738
KY512851	Csizmàr et al 2018	Hungarian Draught	HUD	L	15532-15738
KY512852	Csizmàr et al 2018	Hungarian Draught	HUD	L	15532-15738
KY512853	Csizmàr et al 2018	Hungarian Draught	HUD	L	15532-15738
KY512854	Csizmàr et al 2018	Hungarian Draught	HUD	L	15532-15738
KY512855	Csizmàr et al 2018	Hungarian Draught	HUD	L	15532-15738
KY512856	Csizmàr et al 2018	Hungarian Draught	HUD	L	15532-15738
KY512857	Csizmàr et al 2018	Hungarian Draught	HUD	L	15532-15738
KY512858	Csizmàr et al 2018	Hungarian Draught	HUD	L	15532-15738
KY512859	Csizmàr et al 2018	Hungarian Draught	HUD	L	15532-15738
KY512860	Csizmàr et al 2018	Hungarian Draught	HUD	L	15532-15738
KY512861	Csizmàr et al 2018	Hungarian Draught	HUD	L	15532-15738
KY512862	Csizmàr et al 2018	Hungarian Draught	HUD	L	15532-15738
KY512863	Csizmàr et al 2018	Hungarian Draught	HUD	L	15532-15738
KY512864	Csizmàr et al 2018	Hungarian Draught	HUD	L	15532-15738
KY512865	Csizmàr et al 2018	Hungarian Draught	HUD	L	15532-15738
KY512866	Csizmàr et al 2018	Hungarian Draught	HUD	L	15532-15738
KY512867	Csizmàr et al 2018	Hungarian Draught	HUD	L	15532-15738
KY512868	Csizmàr et al 2018	Hungarian Draught	HUD	L	15532-15738
KY512869	Csizmàr et al 2018	Hungarian Draught	HUD	L	15532-15738
KY512870	Csizmàr et al 2018	Hungarian Draught	HUD	L	15532-15738
KY512871	Csizmàr et al 2018	Hungarian Draught	HUD	L	15532-15738
KY512872	Csizmàr et al 2018	Hungarian Draught	HUD	L	15532-15738
KY512873	Csizmàr et al 2018	Hungarian Draught	HUD	L	15532-15738
KY512874	Csizmàr et al 2018	Hungarian Draught	HUD	L	15532-15738
KY512875	Csizmàr et al 2018	Hungarian Draught	HUD	L	15532-15738
KY512876	Csizmàr et al 2018	Hungarian Draught	HUD	L	15532-15738
KY512877	Csizmàr et al 2018	Hungarian Draught	HUD	L	15532-15738
KY512878	Csizmàr et al 2018	Hungarian Draught	HUD	L	15532-15738
KY512879	Csizmàr et al 2018	Hungarian Draught	HUD	L	15532-15738
KY512880	Csizmàr et al 2018	Hungarian Draught	HUD	L	15532-15738
KY512881	Csizmàr et al 2018	Hungarian Draught	HUD	L	15532-15738
KY512882	Csizmàr et al 2018	Hungarian Draught	HUD	L	15532-15738
KY512883	Csizmàr et al 2018	Hungarian Draught	HUD	L	15532-15738
KY512884	Csizmàr et al 2018	Hungarian Draught	HUD	L	15532-15738
KY512885	Csizmàr et al 2018	Hungarian Draught	HUD	L	15532-15738
KY512886	Csizmàr et al 2018	Hungarian Draught	HUD	L	15532-15738
KY512887	Csizmàr et al 2018	Hungarian Draught	HUD	L	15532-15738
KY512888	Csizmàr et al 2018	Hungarian Draught	HUD	L	15532-15738
KY512889	Csizmàr et al 2018	Hungarian Draught	HUD	L	15532-15738
KY512890	Csizmàr et al 2018	Hungarian Draught	HUD	L	15532-15738
KY512891	Csizmàr et al 2018	Hungarian Draught	HUD	L	15532-15738
KY512892	Csizmàr et al 2018	Hungarian Draught	HUD	L	15532-15738
KY512893	Csizmàr et al 2018	Hungarian Draught	HUD	L	15532-15738
KY512894	Csizmàr et al 2018	Hungarian Draught	HUD	L	15532-15738
KY512895	Csizmàr et al 2018	Hungarian Draught	HUD	L	15532-15738
KY512896	Csizmàr et al 2018	Hungarian Draught	HUD	L	15532-15738
KY512897	Csizmàr et al 2018	Hungarian Draught	HUD	L	15532-15738
KY512898	Csizmàr et al 2018	Hungarian Draught	HUD	L	15532-15738
KY512899	Csizmàr et al 2018	Hungarian Draught	HUD	L	15532-15738
KY512900	Csizmàr et al 2018	Hungarian Draught	HUD	L	15532-15738
KY512901	Csizmàr et al 2018	Hungarian Draught	HUD	L	15532-15738
KY512902	Csizmàr et al 2018	Hungarian Draught	HUD	L	15532-15738
KY512903	Csizmàr et al 2018	Hungarian Draught	HUD	L	15532-15738
KY512904	Csizmàr et al 2018	Hungarian Draught	HUD	L	15532-15738
KY512905	Csizmàr et al 2018	Hungarian Draught	HUD	L	15532-15738
KY512906	Csizmàr et al 2018	Hungarian Draught	HUD	L	15532-15738
KY512907	Csizmàr et al 2018	Hungarian Draught	HUD	L	15532-15738
KY512908	Csizmàr et al 2018	Hungarian Draught	HUD	L	15532-15738
KY512909	Csizmàr et al 2018	Hungarian Draught	HUD	L	15532-15738
KY512910	Csizmàr et al 2018	Hungarian Draught	HUD	R	15532-15738
KY512911	Csizmàr et al 2018	Hungarian Draught	HUD	R	15532-15738
KY512912	Csizmàr et al 2018	Hungarian Draught	HUD	R	15532-15738
KY512913	Csizmàr et al 2018	Hungarian Draught	HUD	R	15532-15738
KY512914	Csizmàr et al 2018	Hungarian Draught	HUD	Q	15532-15738
KY512915	Csizmàr et al 2018	Hungarian Draught	HUD	Q	15532-15738
KY512916	Csizmàr et al 2018	Hungarian Draught	HUD	Q	15532-15738
KY512917	Csizmàr et al 2018	Hungarian Draught	HUD	Q	15532-15738
KY512918	Csizmàr et al 2018	Hungarian Draught	HUD	Q	15532-15738
KY512919	Csizmàr et al 2018	Hungarian Draught	HUD	Q	15532-15738
KY512920	Csizmàr et al 2018	Hungarian Draught	HUD	Q	15532-15738
KY512921	Csizmàr et al 2018	Hungarian Draught	HUD	Q	15532-15738
KY512922	Csizmàr et al 2018	Hungarian Draught	HUD	Q	15532-15738
KY512923	Csizmàr et al 2018	Hungarian Draught	HUD	Q	15532-15738
KY512924	Csizmàr et al 2018	Hungarian Draught	HUD	Q	15532-15738
KY512925	Csizmàr et al 2018	Hungarian Draught	HUD	Q	15532-15738
KY512926	Csizmàr et al 2018	Hungarian Draught	HUD	Q	15532-15738
KY512927	Csizmàr et al 2018	Hungarian Draught	HUD	O	15532-15738
KY512928	Csizmàr et al 2018	Hungarian Draught	HUD	P	15532-15738
KY512929	Csizmàr et al 2018	Hungarian Draught	HUD	O	15532-15738
KY512930	Csizmàr et al 2018	Hungarian Draught	HUD	O	15532-15738
KY512931	Csizmàr et al 2018	Hungarian Draught	HUD	O	15532-15738
KY512932	Csizmàr et al 2018	Hungarian Draught	HUD	O	15532-15738
KY512933	Csizmàr et al 2018	Hungarian Draught	HUD	P	15532-15738
KY512934	Csizmàr et al 2018	Hungarian Draught	HUD	P	15532-15738
KY512935	Csizmàr et al 2018	Hungarian Draught	HUD	P	15532-15738
KY512936	Csizmàr et al 2018	Hungarian Draught	HUD	P	15532-15738
KY512937	Csizmàr et al 2018	Hungarian Draught	HUD	P	15532-15738
KY512938	Csizmàr et al 2018	Hungarian Draught	HUD	O	15532-15738
KY512939	Csizmàr et al 2018	Hungarian Draught	HUD	O	15532-15738
KY512940	Csizmàr et al 2018	Hungarian Draught	HUD	O	15532-15738
KY512941	Csizmàr et al 2018	Hungarian Draught	HUD	O	15532-15738
KY512942	Csizmàr et al 2018	Hungarian Draught	HUD	O	15532-15738
KY512943	Csizmàr et al 2018	Hungarian Draught	HUD	O	15532-15738
KY512944	Csizmàr et al 2018	Hungarian Draught	HUD	O	15532-15738
KY512945	Csizmàr et al 2018	Hungarian Draught	HUD	O	15532-15738
KY512946	Csizmàr et al 2018	Hungarian Draught	HUD	O	15532-15738
KY512947	Csizmàr et al 2018	Hungarian Draught	HUD	O	15532-15738
KY512948	Csizmàr et al 2018	Hungarian Draught	HUD	O	15532-15738
KY512949	Csizmàr et al 2018	Hungarian Draught	HUD	O	15532-15738
KY512950	Csizmàr et al 2018	Hungarian Draught	HUD	O	15532-15738
KY512951	Csizmàr et al 2018	Hungarian Draught	HUD	O	15532-15738
KY512952	Csizmàr et al 2018	Hungarian Draught	HUD	O	15532-15738
KY512953	Csizmàr et al 2018	Hungarian Draught	HUD	O	15532-15738
KY512954	Csizmàr et al 2018	Hungarian Draught	HUD	O	15532-15738
KY512955	Csizmàr et al 2018	Hungarian Draught	HUD	O	15532-15738
KY512956	Csizmàr et al 2018	Hungarian Draught	HUD	O	15532-15738
KY512957	Csizmàr et al 2018	Hungarian Draught	HUD	O	15532-15738
KY512958	Csizmàr et al 2018	Hungarian Draught	HUD	O	15532-15738
KY512959	Csizmàr et al 2018	Hungarian Draught	HUD	O	15532-15738
KY512960	Csizmàr et al 2018	Hungarian Draught	HUD	O	15532-15738
KY512961	Csizmàr et al 2018	Hungarian Draught	HUD	O	15532-15738
KY512962	Csizmàr et al 2018	Hungarian Draught	HUD	O	15532-15738
KY512963	Csizmàr et al 2018	Hungarian Draught	HUD	O	15532-15738
KY512964	Csizmàr et al 2018	Hungarian Draught	HUD	O	15532-15738
KY512965	Csizmàr et al 2018	Hungarian Draught	HUD	O	15532-15738
KY512966	Csizmàr et al 2018	Hungarian Draught	HUD	O	15532-15738
KY512967	Csizmàr et al 2018	Hungarian Draught	HUD	O	15532-15738
KY512968	Csizmàr et al 2018	Hungarian Draught	HUD	P	15532-15738
KY512969	Csizmàr et al 2018	Hungarian Draught	HUD	P	15532-15738
KY512970	Csizmàr et al 2018	Hungarian Draught	HUD	P	15532-15738
KY512971	Csizmàr et al 2018	Hungarian Draught	HUD	P	15532-15738
KY512972	Csizmàr et al 2018	Hungarian Draught	HUD	P	15532-15738
KY512973	Csizmàr et al 2018	Hungarian Draught	HUD	P	15532-15738
KY512974	Csizmàr et al 2018	Hungarian Draught	HUD	I	15532-15738
KY512975	Csizmàr et al 2018	Hungarian Draught	HUD	I	15532-15738
KY512976	Csizmàr et al 2018	Hungarian Draught	HUD	I	15532-15738
KY512977	Csizmàr et al 2018	Hungarian Draught	HUD	I	15532-15738
KY512978	Csizmàr et al 2018	Hungarian Draught	HUD	I	15532-15738
KY512979	Csizmàr et al 2018	Hungarian Draught	HUD	I	15532-15738
KY512980	Csizmàr et al 2018	Hungarian Draught	HUD	I	15532-15738
KY512981	Csizmàr et al 2018	Hungarian Draught	HUD	I	15532-15738
KY512982	Csizmàr et al 2018	Hungarian Draught	HUD	I	15532-15738
KY512983	Csizmàr et al 2018	Hungarian Draught	HUD	I	15532-15738
KY512984	Csizmàr et al 2018	Hungarian Draught	HUD	I	15532-15738
KY512985	Csizmàr et al 2018	Hungarian Draught	HUD	I	15532-15738
KY512986	Csizmàr et al 2018	Hungarian Draught	HUD	I	15532-15738
KY512987	Csizmàr et al 2018	Hungarian Draught	HUD	I	15532-15738
KY512988	Csizmàr et al 2018	Hungarian Draught	HUD	I	15532-15738
KY512989	Csizmàr et al 2018	Hungarian Draught	HUD	I	15532-15738
KY512990	Csizmàr et al 2018	Hungarian Draught	HUD	I	15532-15738
KY512991	Csizmàr et al 2018	Hungarian Draught	HUD	I	15532-15738
KY512992	Csizmàr et al 2018	Hungarian Draught	HUD	I	15532-15738
KY512993	Csizmàr et al 2018	Hungarian Draught	HUD	I	15532-15738
KY512994	Csizmàr et al 2018	Hungarian Draught	HUD	I	15532-15738
KY512995	Csizmàr et al 2018	Hungarian Draught	HUD	I	15532-15738
KY512996	Csizmàr et al 2018	Hungarian Draught	HUD	I	15532-15738
KY512997	Csizmàr et al 2018	Hungarian Draught	HUD	C	15532-15738
KY512998	Csizmàr et al 2018	Hungarian Draught	HUD	C	15532-15738
KY512999	Csizmàr et al 2018	Hungarian Draught	HUD	E	15532-15738
KY513000	Csizmàr et al 2018	Hungarian Draught	HUD	E	15532-15738
KY513001	Csizmàr et al 2018	Hungarian Draught	HUD	E	15532-15738
KY513002	Csizmàr et al 2018	Hungarian Draught	HUD	B	15532-15738
KY513003	Csizmàr et al 2018	Hungarian Draught	HUD	B	15532-15738
KY513004	Csizmàr et al 2018	Hungarian Draught	HUD	B	15532-15738
KY513005	Csizmàr et al 2018	Hungarian Draught	HUD	B	15532-15738
KY513006	Csizmàr et al 2018	Hungarian Draught	HUD	B	15532-15738
KY513007	Csizmàr et al 2018	Hungarian Draught	HUD	B	15532-15738
KY513008	Csizmàr et al 2018	Hungarian Draught	HUD	B	15532-15738
KY513009	Csizmàr et al 2018	Hungarian Draught	HUD	B	15532-15738
KY513010	Csizmàr et al 2018	Hungarian Draught	HUD	B	15532-15738
KY513011	Csizmàr et al 2018	Hungarian Draught	HUD	B	15532-15738
KY513012	Csizmàr et al 2018	Hungarian Draught	HUD	B	15532-15738
KY513013	Csizmàr et al 2018	Hungarian Draught	HUD	B	15532-15738
KY513014	Csizmàr et al 2018	Hungarian Draught	HUD	B	15532-15738
KY513015	Csizmàr et al 2018	Hungarian Draught	HUD	B	15532-15738
KY513016	Csizmàr et al 2018	Hungarian Draught	HUD	M	15532-15738
KY513017	Csizmàr et al 2018	Hungarian Draught	HUD	M	15532-15738
KY513018	Csizmàr et al 2018	Hungarian Draught	HUD	M	15532-15738
KY513019	Csizmàr et al 2018	Hungarian Draught	HUD	M	15532-15738
KY513020	Csizmàr et al 2018	Hungarian Draught	HUD	M	15532-15738
KY513021	Csizmàr et al 2018	Hungarian Draught	HUD	M	15532-15738
KY513022	Csizmàr et al 2018	Hungarian Draught	HUD	M	15532-15738
KY513023	Csizmàr et al 2018	Hungarian Draught	HUD	M	15532-15738
KY513024	Csizmàr et al 2018	Hungarian Draught	HUD	M	15532-15738
KY513025	Csizmàr et al 2018	Hungarian Draught	HUD	M	15532-15738
KY513026	Csizmàr et al 2018	Hungarian Draught	HUD	M	15532-15738
KY513027	Csizmàr et al 2018	Hungarian Draught	HUD	M	15532-15738
KY513028	Csizmàr et al 2018	Hungarian Draught	HUD	M	15532-15738
KY513029	Csizmàr et al 2018	Hungarian Draught	HUD	M	15532-15738
KY513030	Csizmàr et al 2018	Hungarian Draught	HUD	M	15532-15738
KY513031	Csizmàr et al 2018	Hungarian Draught	HUD	M	15532-15738
KY513032	Csizmàr et al 2018	Hungarian Draught	HUD	M	15532-15738
KY513033	Csizmàr et al 2018	Hungarian Draught	HUD	M	15532-15738
KY513034	Csizmàr et al 2018	Hungarian Draught	HUD	M	15532-15738
KY513035	Csizmàr et al 2018	Hungarian Draught	HUD	M	15532-15738
KY513036	Csizmàr et al 2018	Hungarian Draught	HUD	M	15532-15738
KY513037	Csizmàr et al 2018	Hungarian Draught	HUD	M	15532-15738
KY513038	Csizmàr et al 2018	Hungarian Draught	HUD	M	15532-15738
KY513039	Csizmàr et al 2018	Hungarian Draught	HUD	M	15532-15738
KY513040	Csizmàr et al 2018	Hungarian Draught	HUD	M	15532-15738
KY513041	Csizmàr et al 2018	Hungarian Draught	HUD	M	15532-15738
KY513042	Csizmàr et al 2018	Hungarian Draught	HUD	M	15532-15738
KY513043	Csizmàr et al 2018	Hungarian Draught	HUD	M	15532-15738
KY513044	Csizmàr et al 2018	Hungarian Draught	HUD	M	15532-15738
KY513045	Csizmàr et al 2018	Hungarian Draught	HUD	M	15532-15738
KY513046	Csizmàr et al 2018	Hungarian Draught	HUD	J	15532-15738
KY513047	Csizmàr et al 2018	Hungarian Draught	HUD	J	15532-15738
KY513048	Csizmàr et al 2018	Hungarian Draught	HUD	N	15532-15738
KY513049	Csizmàr et al 2018	Hungarian Draught	HUD	N	15532-15738
KY513050	Csizmàr et al 2018	Hungarian Draught	HUD	N	15532-15738
KY513051	Csizmàr et al 2018	Hungarian Draught	HUD	N	15532-15738
KY513052	Csizmàr et al 2018	Hungarian Draught	HUD	N	15532-15738
KY513053	Csizmàr et al 2018	Hungarian Draught	HUD	N	15532-15738
KY513054	Csizmàr et al 2018	Hungarian Draught	HUD	N	15532-15738
KY513055	Csizmàr et al 2018	Hungarian Draught	HUD	N	15532-15738
KY513056	Csizmàr et al 2018	Hungarian Draught	HUD	N	15532-15738
KY513057	Csizmàr et al 2018	Hungarian Draught	HUD	N	15532-15738
KY513058	Csizmàr et al 2018	Hungarian Draught	HUD	N	15532-15738
KY513059	Csizmàr et al 2018	Hungarian Draught	HUD	N	15532-15738
KY513060	Csizmàr et al 2018	Hungarian Draught	HUD	N	15532-15738
KY513061	Csizmàr et al 2018	Hungarian Draught	HUD	N	15532-15738
KY513062	Csizmàr et al 2018	Hungarian Draught	HUD	N	15532-15738
KY513063	Csizmàr et al 2018	Hungarian Draught	HUD	D	15532-15738
KY513064	Csizmàr et al 2018	Hungarian Draught	HUD	D	15532-15738
KY513065	Csizmàr et al 2018	Hungarian Draught	HUD	D	15532-15738
KY513066	Csizmàr et al 2018	Hungarian Draught	HUD	D	15532-15738
KY513067	Csizmàr et al 2018	Hungarian Draught	HUD	D	15532-15738
KY513068	Csizmàr et al 2018	Hungarian Draught	HUD	D	15532-15738
KY513069	Csizmàr et al 2018	Hungarian Draught	HUD	D	15532-15738
KY513070	Csizmàr et al 2018	Hungarian Draught	HUD	D	15532-15738
KY513071	Csizmàr et al 2018	Hungarian Draught	HUD	N	15532-15738
KY513072	Csizmàr et al 2018	Hungarian Draught	HUD	N	15532-15738
KY513073	Csizmàr et al 2018	Hungarian Draught	HUD	A	15532-15738
KY513074	Csizmàr et al 2018	Hungarian Draught	HUD	A	15532-15738
KY513075	Csizmàr et al 2018	Hungarian Draught	HUD	A	15532-15738
KY513076	Csizmàr et al 2018	Hungarian Draught	HUD	A	15532-15738
KY513077	Csizmàr et al 2018	Hungarian Draught	HUD	A	15532-15738
KY513078	Csizmàr et al 2018	Hungarian Draught	HUD	A	15532-15738
KY513079	Csizmàr et al 2018	Hungarian Draught	HUD	A	15532-15738
KY513080	Csizmàr et al 2018	Hungarian Draught	HUD	A	15532-15738
KY513081	Csizmàr et al 2018	Hungarian Draught	HUD	A	15532-15738
KY513082	Csizmàr et al 2018	Hungarian Draught	HUD	A	15532-15738
KY513083	Csizmàr et al 2018	Hungarian Draught	HUD	A	15532-15738
KY513084	Csizmàr et al 2018	Hungarian Draught	HUD	A	15532-15738
KY513085	Csizmàr et al 2018	Hungarian Draught	HUD	A	15532-15738
KY513086	Csizmàr et al 2018	Hungarian Draught	HUD	A	15532-15738
KY513087	Csizmàr et al 2018	Hungarian Draught	HUD	A	15532-15738
KY513088	Csizmàr et al 2018	Hungarian Draught	HUD	A	15532-15738
KY513089	Csizmàr et al 2018	Hungarian Draught	HUD	A	15532-15738
KY513090	Csizmàr et al 2018	Hungarian Draught	HUD	A	15532-15738
KY513091	Csizmàr et al 2018	Hungarian Draught	HUD	A	15532-15738
