# Supplementary material for: Mitochondrial DNA variation in the Italian Heavy Draught Horse
Source: PeerJ. 2020 May 15;8:e8996. doi: 10.7717/peerj.8996 (PMC7233276; doi:10.7717/peerj.8996)
Supplement: Table S3 [file peerj-08-8996-s007.xlsx]

## Sheet: Table S3
Table S3. Frequencies (%) of unique and shared haplotypes of mtDNA control region sequences (nps 15532-15738) between all European Heavy Draught Horse breeds here analysed.
Breed	N° samples	N° haplotypes	% Unique Haplotype	% Shared Haplotype within breed	% Shared Haplotype between breeds	References
Bardigiano	66	23	17.39	13.04	69.57	Bigi et al. 2014, Cardinali et al. 2016
Belgian Draught	13	6	16.67	-	83.33	Achilli et al. 2012, AY246192,AY246193,AF064630-AF064632,AY246186-AY246191,AY246194
Breton	3	3	33.33	-	66.67	Kakoi et al. 2007, AP013079
Croatian Coldblood	12	11	90.91	9.09	-	EF494074-EF494083,EF495144,EF495146
Franches-Montagnes	31	14	-	-	100.00	KC147042-KC147072
Haflinger	41	22	36.36	4.55	59.09	Cozzi et al. 2004, Prystupa et al. 2012, Bigi et al. 2014, AP013080,AY246236-AY246241,HQ439464
Hungarian Coldblood/Hungarian Draught	286	55	27.27	16.36	56.37	Csizmàr et al. 2018,HQ439494
Italian Heavy Draught (This study)	52	26	15.38	3.85	80.77	This study
Italian Heavy Draught (All)	79	40	22.50	5.00	72.50	Bigi et al. 2014
Lithuanian Heavy Draught	3	3	33.33	-	66.67	AY575115-AY575117
Noriker	10	6	16.67	-	83.33	Jansen et al. 2002, AY246248-AY246252,HQ439480
Percheron	7	4	25.00	-	75.00	Kakoi et al. 2007, AP013096-AP013099,HQ439483
Polish Heavy Draught	3	3	-	-	100.00	AY575118-AY575120
Rhineland Heavy Draught	26	17	35.29	-	64.71	Jansen et al. 2002, HQ439485,HQ439491
Vladimir Heavy Draught	21	14	21.43	14.29	64.28	HQ439500,KC847166,KF849272-KF849290
Vyatskaya	19	10	20.00	-	80.00	McGahern et al. 2006, HQ439495
