# Supplementary material for: Mitochondrial DNA variation in the Italian Heavy Draught Horse
Source: PeerJ. 2020 May 15;8:e8996. doi: 10.7717/peerj.8996 (PMC7233276; doi:10.7717/peerj.8996)
Supplement: Table S4 [file peerj-08-8996-s008.xlsx]

## Sheet: Table S4
Table S4. Haplogroup frequencies (%) distribution for each breed based on their mtDNA control regions.
Breed/Haplogroup	A	B	C	D	E	EFG	G	H	I	J	JK	K	L	M	N	O	OP	P	Q	R	Unclassified
Bardigiano	24.24	9.09	-	-	-	-	15.15	-	12.12	-	-	3.03	21.21	1.52	3.03	-	-	1.52	9.09	-	-
Belgian Draught	30.77	-	-	-	-	-	-	-	-	-	-	7.69	46.15	15.38	-	-	-	-	-	-	-
Breton	-	-	-	-	-	-	33.33	-	-	-	-	-	66.67	-	-	-	-	-	-	-	-
Croatian Coldblood	-	-	-	-	-	-	-	-	-	-	-	-	-	-	-	-	-	-	-	-	100.00
Franches-Montagnes	6.45	3.23	-	32.26	-	-	19.35	-	-	-	-	-	16.13	12.90	6.45	-	-	-	-	-	3.23
Haflinger	9.76	2.44	-	-	-	2.44	12.20	-	2.44	-	-	-	51.22	9.76	2.44	-	2.44	-	2.44	-	2.44
Hungarian Draught	6.64	4.90	0.70	2.80	2.45	-	11.19	-	8.04	0.70	-	-	23.43	10.49	6.29	12.24	-	4.20	4.55	1.40	-
Italian Heavy Draught (All)	1.27	12.66	2.53	-	3.80	-	13.92	-	8.86	-	-	-	26.58	8.86	10.13	-	2.53	2.53	5.06	1.27	-
Italian Heavy Draught (This study)	-	7.69	1.92	-	3.85	-	19.23	-	9.62	-	-	-	28.85	11.54	7.69	-	-	3.85	5.77	-	-
Lithuanian Heavy Draught	-	-	33.33	-	-	-	33.33	-	-	-	-	-	33.33	-	-	-	-	-	-	-	-
Noriker	20.00	-	-	-	-	-	-	-	20.00	-	-	-	30.00	10.00	10.00	-	-	-	10.00	-	-
Percheron	-	-	-	14.29	-	-	42.86	-	-	-	-	-	14.29	28.57	-	-	-	-	-	-	-
Polish Heavy Draught	-	-	-	-	-	-	-	-	33.33	-	-	-	33.33	33.33	-	-	-	-	-	-	-
Rhineland Heavy Draught	3.85	7.69	-	-	-	-	7.69	3.85	26.92	-	-	-	26.92	3.85	7.69	3.85	-	-	-	3.85	3.85
Vladimir Heavy Draught	-	33.33	-	-	4.76	-	9.52	4.76	4.76	-	4.76	-	14.29	4.76	-	-	9.52	-	9.52	-	-
Vyatskaya	10.53	21.05	5.26	-	-	-	-	-	-	-	-	-	31.58	5.26	-	-	5.26	-	-	-	21.05
