# Supplementary material for: Mitochondrial DNA variation in the Italian Heavy Draught Horse
Source: PeerJ. 2020 May 15;8:e8996. doi: 10.7717/peerj.8996 (PMC7233276; doi:10.7717/peerj.8996)
Supplement: Table S5 — Source data for the PCA of European horse breeds including haplogroup frequencies and breed’s geographic origin [file peerj-08-8996-s009.xlsx]

## Sheet: Table S5
Table S5. Source data for the PCA of European horse breeds.
Macro-Area Code	Macrogeographic Area	Breed	A	B	C	D	E	EFG	G	H	I	J	JK	K	L	M	N	O	OP	P	Q	R
1	Italy	Bardigiano	24.2424	9.09091	0	0	0	0	15.1515	0	12.1212	0	0	3.0303	21.2121	1.51515	3.0303	0	0	1.51515	9.09091	0
1	Italy	Esperia	0	0	0	0	17.8571	0	0	0	21.4286	0	0	0	32.1429	10.7143	10.7143	7.14286	0	0	0	0
1	Italy	IHD	1.26582	12.6582	2.53165	0	3.79747	0	13.9241	0	8.86076	0	0	0	26.5823	8.86076	10.1266	0	2.53165	2.53165	5.06329	1.26582
1	Italy	Italian Trotter	0	0	0	0	0	0	0	0	20	0	0	0	40	0	40	0	0	0	0	0
1	Italy	Lipizzan	3.84615	17.3077	5.76923	0	0	0	17.3077	0	0	0	0	0	36.5385	11.5385	0	0	0	0	7.69231	0
1	Italy	Maremmano	8.95522	11.9403	2.98507	1.49254	4.47761	0	14.9254	1.49254	3.73134	0.746269	0	0	20.8955	12.6866	1.49254	0.746269	2.23881	2.98507	6.71642	1.49254
1	Italy	Monterufolino	0	0	0	10	0	0	0	0	0	0	0	0	53.3333	0	6.66667	10	0	0	13.3333	6.66667
1	Italy	Murgese	3.7037	0	5.55556	1.85185	1.85185	0	14.8148	0	0	7.40741	0	0	29.6296	5.55556	1.85185	0	3.7037	3.7037	20.3704	0
1	Italy	Tolfetano	11.5385	11.5385	0	0	7.69231	0	15.3846	0	7.69231	7.69231	0	0	30.7692	3.84615	0	0	0	3.84615	0	0
1	Italy	Ventasso	8.33333	2.77778	0	0	0	0	0	0	0	5.55556	0	0	55.5556	8.33333	5.55556	0	11.1111	0	2.77778	0
2	Iberian Peninsula	Hispano-Breton	0	20	0	0	0	0	20	0	20	0	0	0	0	0	20	0	0	0	20	0
3	Northern Europe	Belgian Draught	30.7692	0	0	0	0	0	0	0	0	0	0	7.69231	46.1538	15.3846	0	0	0	0	0	0
3	Northern Europe	Cleveland Bay	0	0	0	0	0	0	0	0	0	0	0	0	0	60	40	0	0	0	0	0
3	Northern Europe	Clydesdale	0	0	0	0	0	0	0	0	29.4118	0	0	0	23.5294	23.5294	23.5294	0	0	0	0	0
3	Northern Europe	Connemara	26.087	8.69565	0	0	0	0	4.34783	0	8.69565	0	0	0	39.1304	0	13.0435	0	0	0	0	0
3	Northern Europe	Dales Pony	0	0	0	66.6667	0	0	0	8.33333	0	0	0	0	16.6667	8.33333	0	0	0	0	0	0
3	Northern Europe	Dartmoor Pony	75	0	0	0	0	0	0	0	0	0	0	0	25	0	0	0	0	0	0	0
3	Northern Europe	Eriskay	0	0	0	58.3333	0	0	0	33.3333	0	0	0	0	8.33333	0	0	0	0	0	0	0
3	Northern Europe	Exmoor Pony	15.3846	0	0	0	0	0	15.3846	0	3.84615	0	0	0	0	50	15.3846	0	0	0	0	0
3	Northern Europe	Fell Pony	0	59.0909	0	13.6364	0	0	0	0	0	0	0	0	9.09091	18.1818	0	0	0	0	0	0
3	Northern Europe	Fjord	0	36.3636	0	9.09091	0	0	0	0	0	0	0	0	54.5455	0	0	0	0	0	0	0
3	Northern Europe	Highland Pony	0	0	0	27.2727	0	0	0	9.09091	0	0	0	0	54.5455	0	0	0	0	0	9.09091	0
3	Northern Europe	Icelandic	0	3.65591	0.215054	17.4194	0	0	0	0	0	0	0	0	25.1613	9.89247	21.9355	0	0	0	21.7204	0
3	Northern Europe	Irish Draught	16.9492	3.38983	0	0	0	0	6.77966	3.38983	10.1695	0	0	0	47.4576	5.08475	6.77966	0	0	0	0	0
3	Northern Europe	Kerry Bog Pony	14.2857	6.12245	0	34.6939	0	0	2.04082	0	4.08163	0	0	0	10.2041	24.4898	2.04082	0	0	0	2.04082	0
3	Northern Europe	New Forest	0	25	0	0	0	0	0	0	0	0	0	0	50	0	25	0	0	0	0	0
3	Northern Europe	Norwegian Fjord	0	23.0769	0	7.69231	0	0	0	0	15.3846	0	0	0	7.69231	23.0769	0	0	7.69231	0	15.3846	0
3	Northern Europe	Rhineland Heavy Draught	4	8	0	0	0	0	8	4	28	0	0	0	28	4	8	4	0	0	0	4
3	Northern Europe	Scottish Highland	6.89655	6.89655	0	6.89655	0	0	0	3.44828	0	0	0	0	51.7241	17.2414	3.44828	0	0	0	3.44828	0
3	Northern Europe	Shetland Pony	0	0	0	32.5581	0	0	3.48837	0	0	0	0	0	26.7442	15.1163	4.65116	0	0	0	17.4419	0
3	Northern Europe	Shire	0	0	0	0	0	0	0	16.6667	8.33333	0	0	0	58.3333	8.33333	8.33333	0	0	0	0	0
3	Northern Europe	Thoroughbred	2.67857	6.25	0	4.46429	0	0	4.46429	2.67857	20.5357	0	0	0	46.4286	1.78571	10.7143	0	0	0	0	0
3	Northern Europe	Welsh Pony	13.3333	0	0	0	0	0	0	0	26.6667	0	0	0	53.3333	6.66667	0	0	0	0	0	0
4	Central Europe	Black Forest	14.8148	7.40741	5.55556	3.7037	0	0	9.25926	0	0	0	0	0	48.1481	0	9.25926	0	0	0	0	1.85185
4	Central Europe	Camargue	0	11.3208	0	5.66038	0	0	1.88679	0	0	0	0	0	81.1321	0	0	0	0	0	0	0
4	Central Europe	Comtois	12.5	0	4.16667	0	0	0	0	0	0	0	0	0	50	12.5	16.6667	0	0	0	4.16667	0
4	Central Europe	Dulmen	0	10	0	0	0	0	0	0	0	0	0	0	90	0	0	0	0	0	0	0
4	Central Europe	Einsiedler	0	50	0	0	0	0	0	0	0	0	0	0	50	0	0	0	0	0	0	0
4	Central Europe	Friesian	0	0	22.2222	0	0	0	0	0	11.1111	0	0	0	33.3333	33.3333	0	0	0	0	0	0
4	Central Europe	Franches-M	6.66667	3.33333	0	33.3333	0	0	20	0	0	0	0	0	16.6667	13.3333	6.66667	0	0	0	0	0
4	Central Europe	Haflinger	10	2.5	0	0	0	2.5	12.5	0	2.5	0	0	0	52.5	10	2.5	0	2.5	0	2.5	0
4	Central Europe	Hanoverian	0	25	0	0	0	0	25	0	0	0	0	0	25	0	0	0	25	0	0	0
4	Central Europe	Holstein	0	53.8462	0	0	0	0	15.3846	0	15.3846	0	0	0	7.69231	0	0	0	0	0	7.69231	0
4	Central Europe	Noriker	20	0	0	0	0	0	0	0	20	0	0	0	30	10	10	0	0	0	10	0
4	Central Europe	Percheron	0	0	0	14.2857	0	0	42.8571	0	0	0	0	0	14.2857	28.5714	0	0	0	0	0	0
4	Central Europe	Rottaler	0	0	12.5	12.5	0	0	0	0	0	0	0	0	62.5	12.5	0	0	0	0	0	0
4	Central Europe	Senner	0	0	0	0	0	0	0	0	0	0	0	0	0	0	0	0	0	0	0	100
5	Centre-Eastern Europe	Hungarian Draught	6.64336	4.8951	0.699301	2.7972	2.44755	0	11.1888	0	8.04196	0.699301	0	0	23.4266	10.4895	6.29371	12.2378	0	4.1958	4.54545	1.3986
6	Eastern Europe	Hucul	3.84615	7.69231	11.5385	0	3.84615	0	7.69231	0	0	0	0	0	15.3846	3.84615	19.2308	0	23.0769	0	0	3.84615
6	Eastern Europe	Konik	11.1111	0	11.1111	0	0	0	44.4444	0	11.1111	0	0	0	11.1111	0	0	11.1111	0	0	0	0
6	Eastern Europe	Trakehner	0	22.2222	0	0	0	0	11.1111	0	11.1111	0	0	0	55.5556	0	0	0	0	0	0	0
6	Eastern Europe	Vladimir Heavy Draught	0	33.3333	0	0	4.7619	0	9.52381	4.7619	4.7619	0	4.7619	0	14.2857	4.7619	0	0	9.52381	0	9.52381	0
6	Eastern Europe	Vyatskaya	13.3333	26.6667	6.66667	0	0	0	0	0	0	0	0	0	40	6.66667	0	0	6.66667	0	0	0
6	Eastern Europe	Zemaitukai	0	16.6667	0	0	0	0	33.3333	0	0	0	0	0	0	16.6667	0	0	16.6667	0	16.6667	0
Source data for the PCA of European horse breeds including haplogroup frequencies and breed's geographic origin
