# Supplementary material for: Mitochondrial DNA variation in the Italian Heavy Draught Horse
Source: PeerJ. 2020 May 15;8:e8996. doi: 10.7717/peerj.8996 (PMC7233276; doi:10.7717/peerj.8996)
Supplement: File S1 [file peerj-08-8996-s010.txt]

>	IHD001	 [organism=Equus caballus]
AATTCACCCTCATGTGCTATGTCAGTATCAGATTATACCCCCACATAACACTATACCCACCTGACATGCAATATCTTATGAATGGCCTATGTACATCGTGCATTAAGTTGTTTGCCCCATGAATAATAAGCATGTACATAATATCATTTATCTTACATAGGTACATTATATTATTAATCGTGCATACCCCATCCAAGTCAAATCATTTCCAGTCAACACGCATATCACAACCCATGTTCCACGAGCTTAATCACCAAGCCGCGGGAAATCAGCAACCCTCTCAACTACGTGTCCCAATCCTCGCTCCGGGCCCATCCAAACGTGGGGGTTTCTACAATGAAACTATACCTGGCATCTGGTTCTTTCTTCAGGGCCATTCTCACCCAACCTCGCCCATTCTTTCCCCTTAAATAAGACATCTCGATGGACTAATGACTAATCAGCCCATGCTCACACATAACTGTGGTTTCATGCATTTGGTATTTTTTTATATTTGGGGATGCTATGACTCAGCTATGGCCGTCAAAGGCCTCGACGCAGTCAATTAAATTGAAGCTGGACTTAAATTGAACGTTATTCCTCCGCATCAGCAACCATAAGGTGTTATTCA
>	IHD002	 [organism=Equus caballus]
AATTCACCCTCATGTGCTATGTCAGTATCAGATTATACCCCCACATAACACTATACCCACCTGACATGCAATATCTTATGAATGGCCTATGTACATCGTGCATTAAGTTGTTTGCCCCATGAATAATAAGCATGTACATAATATTATTTATCTTACATAGGTACATTATATTATTAATCGTGCATACCCCATCCAAGTCAAATCATTTCCAGCCAACACGCATATCACAACCCATGTTCCACGAGCTTAATCACCAAGCCGCGGGAAATCAGCAACCCTCCCAACTACGTGTCCCAATCCTCGCTCCGGGCCCATCCAAACGTGGGGGTTTCTACAATGAAACTATACCTGGCATCTGGTTCTTTCTTCAGGGCCATTCTCACCCAACCTCGCCCATTCTTTCCCCTTAAATAAGACATCTCGATGGACTAATGACTAATCAGCCCATGCTCACACATAACTGTGATTTCATGCATTTGGTATCTTTTTATATTTGGGGATGCTATGACTCAGCTACGGCCGTCAAAGGCCTCGACGCAGCCAATTAAATTGAAGCTGGACTTAAATTGAACGTTATTCCTCCGCATCAGCAACCATAAGGTGTTATTCA
>	IHD003	 [organism=Equus caballus]
AATTCACCCTCATGTGCTATGTCAGTATCAGATTATACCCCCACATAACACCATACCCACCTGACATGCAATATCTTATGAATGGCCTATGTACGTCGTGCATTAAATTGCTTGCCCCATGAATAATAAGCATGTACATAATATCATTTATCTTACATAGGTACATTATATTATTGATCGTGCATACCCCATCCAAGTCAAATCATTTCCAGTCAACACGCATATCACAACCCATGTTCCACGAGCTTAATCACCAAGCCGCGGGAAATCAGCAACCCTCTCAACTACGTGTCCCAATCCTCGCTCCGGGCCCATTCAAACGTGGGGGTTTCTACAGTGAAACTATATCTGGCATCTGGTTCTTTCTTCAGGGCCATTTCCACCCAACCTCGCCCATTCTTTCCCCTTAAATAAGACATCTCGATGGACTAATGACTAATCAGCCCATGCTCACACATAACTGTGGTTTCATGCATTTGGTATCTTTTTATATTTGGGGATGCTATGACTCAGCTACGGCCGTCAAAGGCCTCGACGCAGTCAATTAAATTGAAGCTGGACTTAAATTGAACGTTATCCCTCCGCATCAGCAACCATAAGGTGTTATTCA
>	IHD009	 [organism=Equus caballus]
AATCCGCCCTCATGTGCTATGTCAGTATCAGATTATACCCCCATATAACACCATACCCACCTGACATGCAATATCTTATGAATGGCCTATGTACATCGTGCATTAAATTGTTCACCCCATGAATAATAAGCATGTACATAATATCATTTATCTTACATGAGTACATTATATTATTGATCGTGCATACCCCATCCAAGTCAAATCATTTCCAGTCAACACGCATATCACAACCCATGTTCCACGAGCTTAATCACCAAGCCGCGGGAAATCAGCAACCCTCTCAACTACGTGTCCCAATCCTCGCTCCGGGCCCATCCAAACGTGGGGGTTTCTACAATGAAACTATACCTGGCATCTGGTTCTTTCTTCAGGGCCATTCTTACCCAACCTCGCCCATTCTTTCCCCTTAAATAAGACATCTCGATGGACTAATGACTAATCAGCCCATGCTCACACATAACTGTGGTTTCATGCATTTGGTATTTTTTTATATTTGGGGATGCTATGACTCAGCTATGGCCGTCAAAGGCCTCGACGCAGTCAATTAAATTGAAGCTGGACTTAAATTGAACGTTATCCCTCCGCATCAGCAACCATAAGGTGTTATTCA
>	IHD010	 [organism=Equus caballus]
AATCCGCCCTCATGTGCTATGTCAGTATCAGATTATACCCCCATATAACACCATACCCACCTGACATGCAATATCTTATGAATGGCCTATGTACATCGTGCATTAAATTGTTCACCCCATGAATAATAAGCATGTACATAATATCATTTATCTTACATGAGTACATTATATTATTGATCGTGCATACCCCATCCAAGTCAAATCATTTCCAGTCAACACGCATATCACAACCCATGTTCCACGAGCTTAATCACCAAGCCGCGGGAAATCAGCAACCCTCTCAACTACGTGTCCCAATCCTCGCTCCGGGCCCATCCAAACGTGGGGGTTTCTACAATGAAACTATACCTGGCATCTGGTTCTTTCTTCAGGGCCATTCTTACCCAACCTCGCCCATTCTTTCCCCTTAAATAAGACATCTCGATGGACTAATGACTAATCAGCCCATGCTCACACATAACTGTGGTTTCATGCATTTGGTATTTTTTTATATTTGGGGATGCTATGACTCAGCTATGGCCGTCAAAGGCCTCGACGCAGTCAATTAAATTGAAGCTGGACTTAAATTGAACGTTATCCCTCCGCATCAGCAACCATAAGGTGTTATTCA
>	IHD014	 [organism=Equus caballus]
AATTCACCCTCATGTGCTATGTCAGTATCAGATTATACCCCCACATAACACCATACCCACCTGACATGCAATATCTTATGAATGGCCTATGTACATCGTGCATTAAGTTGTTTGCCCCATGAATAATAAGCATGTACATAATATCATTTATCTTACATAGGTACATTATATTATTGATCGTGCATACCCCATCCAAGTCAAATCATTTCCAGTCAACACGCATATCACAACCCATGTTCCACGAGCTTAATCACCAAGCCGCGGGAAATCAGCAACCCTTCCAACTACGTGTCCCAATCCTCGCTCCGGGCCCATCCAAACGTGGGGGTTTCTACGATGAAACTATACCTGGCATCTGGTTCTTTCTTCAGGGCCATTCTCACCCAACCTCGCCCATTCTTTCCCCTTAAATAAGACATCTCGATGGACTAATGACTAATCAGCCCATGCTCACACATAACTGTGGTTTCATGCATTTGGTATTTTTTTATATTTGGGGATGCTATGACTCAGCTATGGCCGTCAAAGGCCTCGACGCAGTCAATTAAATTGAAGCTGGACTTAAATTGAACGTTATTCCTCCGCATCAGCAACCATAAGGTGTTATTCA
>	IHD015	 [organism=Equus caballus]
AATCCGCCCTCATGTGCTATGTCAGTATCAGATTATACCCCCATATAACACCATACCCACCTGACATGCAATATCTTATGAATGGCCTATGTACGTCGTGCATTAAATTGTTCACCCCATGAATAATAAGCATGTACATAATATCATTTATCTTACATGAGTACATTATATTATTGATCGTGCATACCCCATCCAAGTCAAATCATTTCCAGTCAACACGCATATCACAACCCATGTTCCACGAGCTTAATCACCAAGCCGCGGGAAATCAGCAACCCTCTCAACTACGTGTCCCAATCCTCGCTCCGGGCCCATCCAAACGTGGGGGTTTCTACAATGAAACTATACCTGGCATCTGGTTCTTTCTTCAGGGCCATTCTTACCCAACCTCGCCCATTCTTTCCCCTTAAATAAGACATCTCGATGGACTAATGACTAATCAGCCCATGCTCACACATAACTGTGGTTTCATGCATTTGGTATTTTTTTATATTTGGGGATGCTATGACTCAGCTATGGCCGTCAAAGGCCTCGACGCAGTCAATTAAATTGAAGCTGGACTTAAATTGAACGTTATCCCTCCGCATCAGCAACCATAAGGTGTTATTCA
>	IHD016	 [organism=Equus caballus]
AATTCACCCTCATGTGCTATGTCAGTATCAGATTATACCCCCACATAACACCATACCCACCTGACATGCAATATCTTATGAATGGCCTATGTACGTCGTGCATTAAATTGTTTGCCCCATGAATAACAAGCATGTACATAATATCATTTATCTTACATAAGTACATTACATTATTGATCGTGCATACCCCATCCAAGTCAAATCATTTCCAGTCAACACGCATATCACAACCCATGTTCCACGAGCTTAATCACCAAGCCGCGGGAAATCAGCAACCCTCTCAACTACGTGTCCCAATCCTCGCTCCGGGCCCATTCAAACGTGGGGGTTTCTACAGTGAAACTATACCTGGCATCTGGTTCTTTCTTCAGGGCCATTTCCACCCAACCTCGCCCATTCTTTCCCCTTAAATAAGACATCTCGATGGACTAATGACTAATCAGCCCATGCTCACACATAACTGTGGTTTCATGCATTTGGTATCTTTTTATATTTGGGGATGCTATGACTCAGCTATGGCCGTCAAAGGCCTCGACGCAGTCAATTAAATTGAAGCTGGACTTAAATTGAACGTTATCCCTCCGCATCAACAACCATAAGGTGTTATTCA
>	IHD017	 [organism=Equus caballus]
AATCCGCCCTCATGTGCTATGTCAGTATCAGATTATACCCCCATATAACACCATACCCACCTGACATGCAATATCTTATGAATGGCCTATGTACATCGTGCATTAAATTGTTCGCCCCATGAATAATAAGCATGTACATAATATCATTTATCTTACATGAGTACATTATATTATTGATCGTGCATACCCCATCCAAGTCAAATCATTTCCAGTCAACACGCATATCACAACCCATGTTCCACGAGCTTAATCACCAAGCCGCGGGAAATCAGCAACCCTCTCAACTACGTGTCCCAATCCTCGCTCCGGGCCCATCCAAACGTGGGGGTTTCTACAATGAAACTATACCTGGCATCTGGTTCTTTCTTCAGGGCCATTCTTACCCAACCTCGCCCATTCTTTCCCCTTAAATAAGACATCTCGATGGACTAATGACTAATCAGCCCATGCTCACACATAACTGTGGTTTCATGCATTTGGTATTTTTTTATATTTGGGGATGCTATGACTCAGCTATGGCCGTCAAAGGCCTCGACGCAGTCAATTAAATTGAAGCTGGACTTAAATTGAACGTTATCCCTCCGCATCAGCAACCATAAGGTGTTATTCA
>	IHD018	 [organism=Equus caballus]
AATCCGCCCTCATGTGCTATGTCAGTATCAGATTATACCCCCATATAACACCATACCCACCTGACATGCAATATCTTATGAATGGCCTATGTACGTCGTGCATTAAATTGTTCGCCCCATGAATAATAAGCATGTACATAATATCATTTATCTTACATGAGTACATTATATTATTGATCGTGCATACCCCATCCAAGTCAAATCATTTCCAGTCAACACGCATATCACAACCCATGTTCCACGAGCTTAATCACCAAGCCGCGGGAAATCAGCAACCCTCTCAACTACGTGTCCCAATCCTCGCTCCGGGCCCATCCAAACGTGGGGGTTTCTACAATGAAACTATACCTGGCATCTGGTTCTTTCTTCAGGGCCATTCTTACCCAACCTCGCCCATTCTTTCCCCTTAAATAAGACATCTCGATGGACTAATGACTAATCAGCCCATGCTCACACATAACTGTGGTTTCATGCATTTGGTATTTTTTTATATTTGGGGATGCTATGACTCAGCTATGGCCGTCAAAGGCCTCGACGCAGTCAATTAAATTGAAGCTGGACTTAAATTGAACGTTATCCCTCCGCATCAGCAACCATAAGGTGTTATTCA
>	IHD019	 [organism=Equus caballus]
AATCCGCCCTCATGTGCTATGTCAGTATCAGATTATACCCCCATATAACACCATACCCACCTGACATGCAATATCTTATGAATGGCCTATGTACGTCGTGCATTAAATTGTTCGCCCCATGAATAATAAGCATGTACATAATATCATTTATCTTACATGAGTACATTATATTATTGATCGTGCATACCCCATCCAAGTCAAATCATTTCCAGTCAACACGCATATCACAACCCATGTTCCACGAGCTTAATCACCAAGCCGCGGGAAATCAGCAACCCTCTCAACTACGTGTCCCAATCCTCGCTCCGGGCCCATCCAAACGTGGGGGTTTCTACAATGAAACTATACCTGGCATCTGGTTCTTTCTTCAGGGCCATTCTTACCCAACCTCGCCCATTCTTTCCCCTTAAATAAGACATCTCGATGGACTAATGACTAATCAGCCCATGCTCACACATAACTGTGGTTTCATGCATTTGGTATTTTTTTATATTTGGGGATGCTATGACTCAGCTATGGCCGTCAAAGGCCTCGACGCAGTCAATTAAATTGAAGCTGGACTTAAATTGAACGTTATCCCTCCGCATCAGCAACCATAAGGTGTTATTCA
>	IHD023	 [organism=Equus caballus]
AATTCACCCTCATGTGCTATGTCAGTATCAGATTATACCCCCACATAACACCATACCCACCTGACATGCAATATCTTATGAATGGCCTATGTACGTCGTGCATTAAATTGTTTGCCCCATGAATAACAAGCATGTACATAATATCATTTATCTTACATAAGTACATTACATTATTGATCGTGCATACCCCATCCAAGTCAAATCATTTCCAGTCAACACGCATATCACAACCCATGTTCCACGAGCTTAATCACCAAGCCGCGGGAAATCAGCAACCCTCTCAACTACGTGTCCCAATCCTCGCTCCGGGCCCATTCAAACGTGGGGGTTTCTACAGTGAAACTATACCTGGCATCTGGTTCTTTCTTCAGGGCCATTTCCACCCAACCTCGCCCATTCTTTCCCCTTAAATAAGACATCTCGATGGACTAATGACTAATCAGCCCATGCTCACACATAACTGTGGTTTCATGCATTTGGTATCTTTTTATATTTGGGGATGCTATGACTCAGCTATGGCCGTCAAAGGCCTCGACGCAGTCAATTAAATTGAAGCTGGACTTAAATTGAACGTTATCCCTCCGCATCAACAACCATAAGGTGTTATTCA
>	IHD026	 [organism=Equus caballus]
AATCCGCCCTCATGTGCTATGTCAGTATCAGATTATACCCCCATATAACACCATACCCACCTGACATGCAATATCTTATGAATGGCCTATGTACGTCGTGCATTAAATTGTTCGCCCCATGAATAATAAGCATGTACATAATATCATTTATCTTACATGAGTACATTATATTATTGATCGTGCATACCCCATCCAAGTCAAATCATTTCCAGTCAACACGCATATCACAACCCATGTTCCACGAGCTTAATCACCAAGCCGCGGGAAATCAGCAACCCTCTCAACTACGTGTCCCAATCCTCGCTCCGGGCCCATCCAAACGTGGGGGTTTCTACAATGAAACTATACCTGGCATCTGGTTCTTTCTTCAGGGCCATTCTTACCCAACCTCGCCCATTCTTTCCCCTTAAATAAGACATCTCGATGGACTAATGACTAATCAGCCCATGCTCACACATAACTGTGGTTTCATGCATTTGGTATTTTTTTATATTTGGGGATGCTATGACTCAGCTATGGCCGTCAAAGGCCTCGACGCAGTCAATTAAATTGAAGCTGGACTTAAATTGAACGTTATCCCTCCGCATCAGCAACCATAAGGTGTTATTCA
>	IHD027	 [organism=Equus caballus]
AATTCACCCTCATGTGCTATGTCAGTATCAGATTATACCCCCACATAACACTATACCCACCTGACATGCAATATCTTATGAATGGCCTATGTACGTCGTGCATTAAGTTGTTTGCCCCATGAATAATAAGCATGTACATAATATTATTTATCTTACATAGGTACATTATATTATTAATCGTGCATACCCCATCCAAGTCAAATCATTTCCAGCCAACACGCATATCACAACCCATGTTCCACGAGCTTAATCACCAAGCCGCGGGAAATCAGCAACCCTCCCAACTACGTGTCCCAATCCTCGCTCCGGGCCCATCCAAACGTGGGGGTTTCTACAATGAAACTATACCTGGCATCTGGTTCTTTCTTCAGGGCCATTCTCACCCAACCTCGCCCATTCTTTCCCCTTAAATAAGACATCTCGATGGACTAATGACTAATCAGCCCATGCTCACACATAACTGTGATTTCATGCATTTGGTATCTTTTTATATTTGGGGATGCTATGACTCAGCTATGGCCGTCAAAGGCCTCGACGCAGTCAATTAAATTGAAGCTGGACTTAAATTGAACGTTATTCCTCCGCATCAGCAACCATAAGGTGTTATTCA
>	IHD028	 [organism=Equus caballus]
AATTCACCCTCATGTGCTATGTCAGTATCAGATTATACCCCCACATAACACTATACCCACCTGACATGCAATATCTTATGAATGGCCTATGTACGTCGTGCATTAAGTTGTTTGCCCCATGAATAATAAGCATGTACATAATATTATTTATCTTACATAGGTACATTATATTATTAATCGTGCATACCCCATCCAAGTCAAATCATTTCCAGCCAACACGCATATCACAACCCATGTTCCACGAGCTTAATCACCAAGCCGCGGGAAATCAGCAACCCTCCCAACTACGTGTCCCAATCCTCGCTCCGGGCCCATCCAAACGTGGGGGTTTCTACAATGAAACTATACCTGGCATCTGGTTCTTTCTTCAGGGCCATTCTCACCCAACCTCGCCCATTCTTTCCCCTTAAATAAGACATCTCGATGGACTAATGACTAATCAGCCCATGCTCACACATAACTGTGATTTCATGCATTTGGTATCTTTTTATATTTGGGGATGCTATGACTCAGCTATGGCCGTCAAAGGCCTCGACGCAGTCAATTAAATTGAAGCTGGACTTAAATTGAACGTTATTCCTCCGCATCAGCAACCATAAGGTGTTATTCA
>	IHD030	 [organism=Equus caballus]
AATTCACCCTCATGTGCTATGTCAGTATCAGATTATACCCCCACATAACACCATACCCACCTGACATGCAATATCTTATGAATGGCCTATGTACGTCGTGCATTAAATTGTTTGCCCCATGAATAACAAGCATGTACATAATATCATTTATCTTACATAAGTACATTACATTATTGATCGTGCATACCCCATCCAAGTCAAATCATTTCCAGTCAACACGCATATCACAACCCATGTTCCACGAGCTTAATCACCAAGCCGCGGGAAATCAGCAACCCTCTCAACTACGTGTCCCAATCCTCGCTCCGGGCCCATTCAAACGTGGGGGTTTCTACAGTGAAACTATACCTGGCATCTGGTTCTTTCTTCAGGGCCATTTCCACCCAACCTCGCCCATTCTTTCCCCTTAAATAAGACATCTCGATGGACTAATGACTAATCAGCCCATGCTCACACATAACTGTGGTTTCATGCATTTGGTATCTTTTTATATTTGGGGATGCTATGACTCAGCTACGGCCGTCAAAGGCCTCGACGCAGTCAATTAAATTGAAGCTGGACTTAAATTGAACGTTATCCCTCCGCATACAGCAACCATAAGGTGTTATTCA
>	IHD031	 [organism=Equus caballus]
AATTCACCCTCATGTGCTATGTCAGTATCAGATTATACCCCCACATAACACTATACCCACCTGACATGCAATATCTTATGAATGGCCTATGTACGTCGTGCATTAAGTTGTTTGCCCCATGAATAATAAGCATGTACATAATATTATTTATCTTACATAGGTACATTATATTATTAATCGTGCATACCCCATCCAAGTCAAATCATTTCCAGCCAACACGCATATCACAACCCATGTTCCACGAGCTTAATCACCAAGCCGCGGGAAATCAGCAACCCTCCCAACTACGTGTCCCAATCCTCGCTCCGGGCCCATCCAAACGTGGGGGTTTCTACAATGAAACTATACCTGGCATCTGGTTCTTTCTTCAGGGCCATTCTCACCCAACCTCGCCCATTCTTTCCCCTTAAATAAGACATCTCGATGGACTAATGACTAATCAGCCCATGCTCACACATAACTGTGGTTTCATGCATTTGGTATCTTTTTATATTTGGGGATGCTATGACTCAGCTATGGCCGTCAAAGGCCTCGACGCAGTCAATTAAATTGAAGCTGGACTTAAATTGAACGTTATTCCTCCGCATCAGCAACCATAAGGTGTTATTCA
>	IHD032	 [organism=Equus caballus]
AATTCACCCTCATGTGCTATGTCAGTATCAGATTATACCCCCACATAACACTATACCCACCTGACATGCAATATCTTATGAATGGCCTATGTACGTCGTGCATTAAGTTGTTTGCCCCATGAATAATAAGCATGTACATAATATTATTTATCTTACATAGGTACATTATATTATTAATCGTGCATACCCCATCCAAGTCAAATCATTTCCAGCCAACACGCATATCACAACCCATGTTCCACGAGCTTAATCACCAAGCCGCGGGAAATCAGCAACCCTCCCAACTACGTGTCCCAATCCTCGCTCCGGGCCCATCCAAACGTGGGGGTTTCTACAATGAAACTATACCTGGCATCTGGTTCTTTCTTCAGGGCCATTCTCACCCAACCTCGCCCATTCTTTCCCCTTAAATAAGACATCTCGATGGACTAATGACTAATCAGCCCATGCTCACACATAACTGTGATTTCATGCATTTGGTATCTTTTTATATTTGGGGATGCTATGACTCAGCTATGGCCGTCAAAGGCCTCGACGCAGTCAATTAAATTGAAGCTGGACTTAAATTGAACGTTATTCCTCCGCATCAGCAACCATAAGGTGTTATTCA
>	IHD035	 [organism=Equus caballus]
AATCCGCCCTCATGTGCTATGTCAGTATCAGATTATACCCCCATATAACACCATACCCACCTGACATGCAATATCTTATGAATGGCCTATGTACATCGTGCATTAAATTGTCCGCCCCATGAATAATAAGCATGTACATAATATCATTTATCTTACATGAGTACATTATATTATTGATCGTGCATACCCCATCCAAGTCAAATCATTTCCAGTCAACACGCATATCACAACCCATGTTCCACGAGCTTAATCACCAAGCCGCGGGAAATCAGCAACCCTCTCAACTACGTGTCCCAATCCTCGCTCCGGGCCCATCCAAACGTGGGGGTTTCTACAATGAAACTATACCTGGCATCTGGTTCTTTCTTCAGGGCCATTCTTACCCAACCTCGCCCATTCTTTCCCCTTAAATAAGACATCTCGATGGACTAATGACTAATCAGCCCATGCTCACACATAACTGTGGTTTCATGCATTTGGTATTTTTTTATATTTGGGGATGCTATGACTCAGCTATGGCCGTCAAAGGCCTCGACGCAGTCAATTAAATTGAAGCTGGACTTAAATTGAACGTTATCCCTCCGCATCAGCAACCATAAGGTGTTATTCA
>	IHD036	 [organism=Equus caballus]
AATTCACCCTCATGTGCTATGTCAGTATCAGATTATACCCCCACATAACACTATACCCACCTGACATGCAATATCTTATGAATGGCCTATGTACGTCGTGCATTAAGTTGTTTGCCCCATGAATAATAAGCATGTACATAATATTATTTATCTTACATAGGTACATTATATTATTAATCGTGCATACCCCATCCAAGTCAAATCATTTCCAGCCAACACGCATATCACAACCCATGTTCCACGAGCTTAATCACCAAGCCGCGGGAAATCAGCAACCCTCCCAACTACGTGTCCCAATCCTCGCTCCGGGCCCATCCAAACGTGGGGGTTTCTACAATGAAACTATACCTGGCATCTGGTTCTTTCTTCAGGGCCATTCTCACCCAACCTCGCCCATTCTTTCCCCTTAAATAAGACATCTCGATGGACTAATGACTAATCAGCCCATGCTCACACATAACTGTGATTTCATGCATTTGGTATCTTTTTATATTTGGGGATGCTATGACTCAGCTATGGCCGTCAAAGGCCTCGACGCAGTCAATTAAATTGAAGCTGGACTTAAATTGAACGTTATTCCTCCGCATCAGCAACCATAAGGTGTTATTCA
>	IHD037	 [organism=Equus caballus]
AATTCACCCTCATGTGCTATGTCAGTATCAGATTATACCCCCACATAACACTATACCCACCTGACATGCAATATCTTATGAATGGCCTATGTACGTCGTGCATTAAGTTGTTTGCCCCATGAATAATAAGCATGTACATAATATTATTTATCTTACATAGGTACATTATATTATTAATCGTGCATACCCCATCCAAGTCAAATCATTTCCAGCCAACACGCATATCACAACCCATGTTCCACGAGCTTAATCACCAAGCCGCGGGAAATCAGCAACCCTCCCAACTACGTGTCCCAATCCTCGCTCCGGGCCCATCCAAACGTGGGGGTTTCTACAATGAAACTATACCTGGCATCTGGTTCTTTCTTCAGGGCCATTCTCACCCAACCTCGCCCATTCTTTCCCCTTAAATAAGACATCTCGATGGACTAATGACTAATCAGCCCATGCTCACACATAACTGTGATTTCATGCATTTGGTATCTTTTTATATTTGGGGATGCTATGACTCAGCTATGGCCGTCAAAGGCCTCGACGCAGTCAATTAAATTGAAGCTGGACTTAAATTGAACGTTATTCCTCCGCATCAGCAACCATAAGGTGTTATTCA
>	IHD038	 [organism=Equus caballus]
AATTCACCCTCATGTGCTATGTCAGTATCAGATTATACCCCCACATAACACTATACCCACCTGACATGCAATATCTTATGAATGGCCTATGTACGTCGTGCATTAAGTTGTTTGCCCCATGAATAATAAGCATGTACATAATATTATTTATCTTACATAGGTACATTATATTATTAATCGTGCATACCCCATCCAAGTCAAATCATTTCCAGCCAACACGCATATCACAACCCATGTTCCACGAGCTTAATCACCAAGCCGCGGGAAATCAGCAACCCTCCCAACTACGTGTCCCAATCCTCGCTCCGGGCCCATCCAAACGTGGGGGTTTCTACAATGAAACTATACCTGGCATCTGGTTCTTTCTTCAGGGCCATTCTCACCCAACCTCGCCCATTCTTTCCCCTTAAATAAGACATCTCGATGGACTAATGACTAATCAGCCCATGCTCACACATAACTGTGATTTCATGCATTTGGTATCTTTTTATATTTGGGGATGCTATGACTCAGCTATGGCCGTCAAAGGCCTCGACGCAGTCAATTAAATTGAAGCTGGACTTAAATTGAACGTTATTCCTCCGCATCAGCAACCATAAGGTGTTATTCA
>	IHD044	 [organism=Equus caballus]
AATTCACCCTCATGTGCTATGTCAGTATCAGATTATACCCCCACATAACACCATACCCACCTGACATGCAATATCTTATGAATGGCCTATGTACGTCGTGCATTAAATTGCTTGCCCCATGAATAATAAGCATGTACATAATATCATTTATCTTACATAAGTACATTATATTATTGATCGTGCATACCCCATCCAAGTCAAATCATTTCCAGTCAACACGCATATCACAACCCATGTTCCACGAGCTTAATCACCAAGCCGCGGGAAATCAGCAACCCTCTCAACTACGTGTCCCAATCCTCGCTCCGGGCCCATTCAAACGTGGGGGTTTCTACAGTGAAACTATATCTGGCATCTGGTTCTTTCTTCAGGGCCATTTCCACCCAACCTCGCCCATTCTTTCCCCTTAAATAAGACATCTCGATGGACTAATGACTAATCAGCCCATGCTCACACATAACTGTGGTTTCATGCATTTGGTATCTTTTTATATTTGGGGATGCTATGACTCAGCTACGGCCGTCAAAGGCCTCGACGCAGTCAATTAAATTGAAGCTGGACTTAAATTGAACGTTATCCCTCCGCATCAGCAACCATAAGGTGTTATTCA
>	IHD049	 [organism=Equus caballus]
AATTCACCCTCATGTGCTATGTCAGTATCAGATTATACCCCCACATAACACCATACCCACCTGACATGCAATATCTTATGAATGGCCTATGTACGTCGTGCATTAAATTGTTTGCCCCATGAATAACAAGCATGTACATAATATCATTTATCTTACATAAGTACATTACATTATTGATCGTGCATACCCCATCCAAGTCAAATCATTTCCAGTCAACACGCATATCACAACCCATGTTCCACGAGCTTAATCACCAAGCCGCGGGAAATCAGCAACCCTCTCAACTACGTGTCCCAATCCTCGCTCCGGGCCCATTCAAACGTGGGGGTTTCTACAGTGAAACTATACCTGGCATCTGGTTCTTTCTTCAGGGCCATTTCCACCCAACCTCGCCCATTCTTTCCCCTTAAATAAGACATCTCGATGGACTAATGACTAATCAGCCCATGCTCACACATAACTGTGGTTTCATGCATTTGGTATCTTTTTATATTTGGGGATGCTATGACTCAGCTATGGCCGTCAAAGGCCTCGACGCAGTCAATTAAATTGAAGCTGGACTTAAATTGAACGTTATCCCTCCGCATCAACAACCATAAGGTGTTATTCA
>	IHD050	 [organism=Equus caballus]
AATCCGCCCTCATGTGCTATGTCAGTATCAGATTATACCCCCATATAACACCATACCCACCTGACATGCAATATCTTATGAATGGCCTATGTACATCGTGCATTAAATTGTTCGCCCCATGAATAATAAGCATGTACATAATATCATTTATCTTACATGAGTACATTATATTATTGATCGTGCATACCCCATCCAAGTCAAATCATTTCCAGTCAACACGCATATCACAACCCATGTTCCACGAGCTTAATCACCAAGCCGCGGGAAATCAGCAACCCTCTCAACTACGTGTCCCAATCCTCGCTCCGGGCCCATCCAAACGTGGGGGTTTCTACAATGAAACTATACCTGGCATCTGGTTCTTTCTTCAGGGCCATTCTTACCCAACCTCGCCCATTCTTTCCCCTTAAATAAGACATCTCGATGGACTAATGACTAATCAGCCCATGCTCACACATAACTGTGGTTTCATGCATTTGGTATTTTTTTATATTTGGGGATGCTATGACTCAGCTATGGCCGTCAAAGGCCTCGACGCAGTCAATTAAATTGAAGCTGGACTTAAATTGAACGTTATCCCTCCGCATCAGCAACCATAAGGTGTTATTCA
>	IHD059	 [organism=Equus caballus]
AATCCGCCCTCATGTGCTATGTCAGTATCAGATTATACCCCCATATAACACCATACCCACCTGACATGCAATATCTTATGAATGGCCTATGTACATCGTGCATTAAATTGTTCACCCCATGAATAATAAGCATGTACATAATATCATTTATCTTACATGAGTACATCATATTATTGATCGTGCATACCCCATCCAAGTCAAATCATTTCCAGTCAACACGCATATCACAACCCATGTTCCACGAGCTTAATCACCAAGCCGCGGGAAATCAGCAACCCTCTCAACTACGTGTCCCAATCCTCGCTCCGGGCCCATCCAAACGTGGGGGTTTCTACAATGAAACTATACCTGGCATCTGGTTCTTTCTTCAGGGCCATTCTTACCCAACCTCGCCCATTCTTTCCCCTTAAATAAGACATCTCGATGGACTAATGACTAATCAGCCCATGCTCACACATAACTGTGGTTTCATGCATTTGGTATTTTTTTATATTTGGGGATGCTATGACTCAGCTATGGCCGTCAAAGGCCTCGACGCAGTCAATTAAATTGAAGCTGGACTTAAATTGAACGTTATCCCTCCGCATCAGCAACCATAAGGTGTTATTCA
>	IHD060	 [organism=Equus caballus]
AATCCACCCTCATGTGCTATGTCAGTATCAGATTATACCCCCATATAACACCATACCCACCTGACATGCAATATCTTATGAATGGCCTATGTACATCGTGCATTAAATTGTTCGCCCCATGAATAATAAGCATGTACATAATATCATTTATCTTACATGAGTACATTATATTATTGATCGTGCATACCCCATCCAAGTCAAATCATTTCCAGTCAACACGCATATCACAACCCATGTTCCACGAGCTTAATCACCAAGCCGCGGGAAATCAGCAACCCTCTCAACTACGTGTCCCAATCCTCGCTCCGGGCCCATCCAAACGTGGGGGTTTCTACAATGAAACTATACCTGGCATCTGGTTCTTTCTTCAGGGCCATTCTTACCCAACCTCGCCCATTCTTTCCCCTTAAATAAGACATCTCGATGGACTAATGACTAATCAGCCCATGCTCACACATAACTGTGGTTTCATGCATTTGGTATTTTTTTATATTTGGGGATGCTATGACTCAGCTATGGCCGTCAAAGGCCTCGACGCAGTCAATTAAATTGAAGCTGGACTTAAATTGAACGTTATCCCTCCGCATCAGCAACCATAAGGTGTTATTCA
>	IHD061	 [organism=Equus caballus]
AATTCACCCTCATGTGCTATGTCAGTATCAGATTATACCCCCACATAACACCATACCCACCTGACATGCAATATCTTATGAATGGCCTATGTACGTCGTGCATTAGATTGTTTACCCCATGAATAATAAGCATGTACATAATATCATTTATCTTACATAAGTACATTATATTATTGATCGTGCATACCCCATCCAAGTCAAATCATTTCCAGCCAACACGCATATCACAACCCATGTTCCACGAGCTTAGTCACCAAGCCGCGGGAAATCAGCAACCCTCTCAACTGCGTGTCCCAATCCTCGCTCCGGGCCCATCCAAATGTGGGGGTTTCTACAATGAAACTATACCTGGCATCTGGTTCTTTCTTCAGGGCCATTCCCACCCAACCTCGCCCATTCTTTCCCCTTAAATAAGACATCTCGATGGACTAATGACTAATCAGCCCATGCTCACACATAACTGTGGTTTCATGCATTTGGTATCTTTTTATATTTGGGGATGCTGTGACTCAGCTATGGCCGTCAAAGGCCTCGACGCAGTCAATTGGATTGAAGCTGGACTTAAACTGAACGCTTATTCCTCCGCATCAGCAACCATAAGGTGTTATTCA
>	IHD072	 [organism=Equus caballus]
AATTCACCCTCATGTGCTATGTCAGTATCAGATTATACCCCCACATAACACCATACCCACCTGACATGCAATATCTTATGAATGGCCTATGTACGTCGTGCATTAAATTGTTTGCCCCATGAATAACAAGCATGTACATAATATCATTTATCTTACATAAGTACATTACATTATTGATCGTGCATACCCCATCCAAGTCAAATCATTTCCAGTCAACACGCATATCACAACCCATGTTCCACGAGCTTAATCACCAAGCCGCGGGAAATCAGCAACCCTCTCAACTACGTGTCCCAATCCTCGCTCCGGGCCCATTCAAACGTGGGGGTTTCTACAGTGAAACTATACCTGGCATCTGGTTCTTTCTTCAGGGCCATTTCCACCCAACCTCGCCCATTCTTTCCCCTTAAATAAGACATCTCGATGGACTAATGACTAATCAGCCCATGCTCACACATAACTGTGGTTTCATGCATTTGGTATCTTTTTATATTTGGGGATGCTATGACTCAGCTATGGCCGTCAAAGGCCTCGACGCAGTCAATTAAATTGAAGCTGGACTTAAATTGAACGTTATCCCTCCGCATCAACAACCATAAGGTGTTATTCA
>	IHD074	 [organism=Equus caballus]
AATTCACCCTCATGTGCTATGTCAGTATCAGATTATACCCCCACATAACACTATACCCACCTGACATGCAATATCTTATGAATGGCCTATGTACGTCGTGCATTAAGTTGTTTGCCCCATGAATAATAAGCATGTACATAATATTATTTATCTTACATAGGTACATTATATTATTAATCGTGCATACCCCATCCAAGTCAAATCATTTCCAGCCAACACGCATATCACAACCCATGTTCCACGAGCTTAATCACCAAGCCGCGGGAAATCAGCAACCCTCCCAACTACGTGTCCCAATCCTCGCTCCGGGCCCATCCAAACGTGGGGGTTTCTACAATGAAACTATACCTGGCATCTGGTTCTTTCTTCAGGGCCATTCTCACCCAACCTCGCCCATTCTTTCCCCTTAAATAAGACATCTCGATGGACTAATGACTAATCAGCCCATGCTCACACATAACTGTGGTTTCATGCATTTGGTATCTTTTTATATTTGGGGATGCTATGACTCAGCTATGGCCGTCAAAGGCCTCGACGCAGTCAATTAAATTGAAGCTGGACTTAAATTGAACGTTATTCCTCCGCATCAGCAACCATAAGGTGTTATTCA
>	IHD075	 [organism=Equus caballus]
AATTCACCCTCATGTGCTATGTCAGTATCAGATTATACCCCCACATAACACCATACCCACCTGACATGCAATATCTTATGAATGGCCTATGTACGTCGTGCATTAAGTTGTTTGCCCCATGAATAATAAGCATGTACATAATATCATTTATCTTACATAAGTACATTATATTATTGGTCGTGCATACCCCATCCAAGTCAAATCATTTCCAGCCAACACGCATATCACAACCCATGTTCCACGAGCTTAATCACCAAGCCGCGGGAAATCAGCAACCCTCTCAACTGCGTGTCCCAATCCTCGCTCCGGGCCCATCCAGACGTGGGGGTTTCTACAGTGAAACTATACCTGGCATCTGGTTCTTTCTTCAGGGCCATTCCCACCCAACCTCGCCCATTCTTTCCCCTTAAATAAGACATCTCGATGGACTAATGACTAATCAGCCCATGCTCACACATAACTGTGGTTTCATGCATTTGGTATCTTTTTATATTTGGGGATGCTATGACTCAGCTATGGCCGTCAAAGGCCTCGACGCAATCAATTAGATTGAAGCTGGACTTAAATTGAACGCTTATTCCTCCGCATCAGCAACCATAAGGTGTTATTCA
>	IHD089	 [organism=Equus caballus]
AATTCACCCTCATGTGCTATGTCAGTATCAGATTATACCCCCACATAGCACCATACCCACCTGACATGCAATATCTTATGAATGGCCTATGTACGTCGTGCATTAGATTGTTTGCCCCATGAATAATAAGCATGTACATAATATCATTTATCTTACATAGGTACATTATATTATTGATCGTGCATACCCCATCCAAGTCAAATCATTTCCAGTCAACATGCATATCACAACCCATGTTCCACGAGCTTAATCACCAAGCCGCGGGAAATCAGCAACCCTCTCAACTACGTGTCCCAATCCTCGCTCCGGGCCCATCCAAACGTGGGGGTTTCTACGATGAAACTATACCTGGCATCTGGTTCTTTCTTCAGGGCCATTCTCACCCAACCTCGCCCATTCTTTCCCCTTAAATAAGACATCTCGATGGACTAATGACTAATCAGCCCATGCTCACACATAACTGTGATTTCATGCATTTGGTATTTTTTTATATTTGGGGATGCTATGACTCAGCTATGGCCGTCAAAGGCCTCGACGCAGTCAATTAAATTGAAGCTGGACTTAAATTGAACGTTATTCCTCCGCATCAGCAACCATAAGGTGTTATTCA
>	IHD090	 [organism=Equus caballus]
AATTCACCCTCATGTGCTATGTCAGTATCAGATTATACCCCCACATAGCACCATACCCACCTGACATGCAATATCTTATGAATGGCCTATGTACGTCGTGCATTAGATTGTTTGCCCCATGAATAATAAGCATGTACATAATATCATTTATCTTACATAGGTACATTATATTATTGATCGTGCATACCCCATCCAAGTCAAATCATTTCCAGTCAACATGCATATCACAACCCATGTTCCACGAGCTTAATCACCAAGCCGCGGGAAATCAGCAACCCTCTCAACTACGTGTCCCAATCCTCGCTCCGGGCCCATCCAAACGTGGGGGTTTCTACGATGAAACTATACCTGGCATCTGGTTCTTTCTTCAGGGCCATTCTCACCCAACCTCGCCCATTCTTTCCCCTTAAATAAGACATCTCGATGGACTAATGACTAATCAGCCCATGCTCACACATAACTGTGATTTCATGCATTTGGTATTTTTTTATATTTGGGGATGCTATGACTCAGCTATGGCCGTCAAAGGCCTCGACGCAGTCAATTAAATTGAAGCTGGACTTAAATTGAACGTTATTCCTCCGCATCAGCAACCATAAGGTGTTATTCA
>	IHD091	 [organism=Equus caballus]
AATTCACCCTCATGTGCTATGTCAGTATCAGATTATACCCCCACATAACACCATACCCACCTGACATGCAATATCTTATGAATGGCCTATGTACGTCGTGCATTAAATTGTTTACCCCATGAATAATAAGCATGTACATAATATCATTTATCTTACATAAGTACATTATATTATTGATCGTGCATACCCCATCCAAGTCAAATCATTTCCAGCCAACACGCATATCACAACCCATATTCCACGAGCTTAGTCACCAAGCCGCGGGAAATCAGCAACCCTCTCAACTGCGTGTCCCAATCCTCGCTCCGGGCCCATCCAAATGTGGGGGTTTCTACAATGAAACTATACCTGGCATCTGGTTCTTTCTTCAGGGCCATTCTCACCCAACCTCGCCCATTCTTTCCCCTTAAATAAGACATCTCGATGGACTAATGACTAATCAGCCCATGCTCACACATAACTGTGGTTTCATGCATTTGGTATCTTTTTATATTTGGGGATGCTATGACTCAGCTATGGCCGTCAAAGGCCTCGACGCAGTCAATTGGATTGAAGCTGGACTTAAACTGAACGCTTATTCCTCCGCATCAGCAACCATAAGGTGTTATTCA
>	IHD092	 [organism=Equus caballus]
AATCCGCCCTCATGTGCTATGTCAGTATCAGATTATACCCCCATATAACACCATACCCACCTGACATGCAATATCTTATGAATGGCCTATGTACATCGTGCATTAAATTGTTCACCCCATGAATAATAAGCATGTACATAATATCATTTATCTTACATGAGTACATTATATTATTGATCGTGCATACCCCATCCAAGTCAAATCATTTCCAGTCAACACGCATATCACAACCCATGTTCCACGAGCTTAATCACCAAGCCGCGGGAAATCAGCAACCCTCTCAACTACGTGTCCCAATCCTCGCTCCGGGCCCATCCAAACGTGGGGGTTTCTACAATGAAACTATACCTGGCATCTGGTTCTTTCTTCAGGGCCATTCTTACCCAACCTCGCCCATTCTTTCCCCTTAAATAAGACATCTCGATGGACTAATGACTAATCAGCCCATGCTCACACATAACTGTGGTTTCATGCATTTGGTATTTTTTTATATTTGGGGATGCTATGACTCAGCTATGGCCGTCAAAGGCCTCGACGCAGTCAATTAAATTGAAGCTGGACTTAAATTGAACGTTATCCCTCCGCATCAGCAACCATAAGGTGTTATTCA
>	IHD093	 [organism=Equus caballus]
AATTCACCCTCATGTGCTATGTCAGTATCAGATTATACCCCCACATAGCACCATACCCACCTGACATGCAATATCTTATGAATGGCCTATGTACGTCGTGCATTAAATTGTTCGCCCCATGAATAATAAGCATGTACATAATATCATTTATCTTACATAGGTACATTATATTATTGATCGTGCATACCCCATCCAAGTCAAATCATTTCCAGTCAACATGCATATCACAACCCATGTTCCACGAGCTTAATCACCAAGCCGCGGGAAATCAGCAACCCTCTCAACTACGTGTCCCAATCCTCGCTCCGGGCCCATCCAAACGTGGGGGTTTCTACGATGAAACTATACCTGGCATCTGGTTCTTTCTTCAGGGCCATTCTCACCCAACCTCGCCCATTCTTTCCCCTTAAATAAGACATCTCGATGGACTAATGACTAATCAGCCCATGCTCACACATAACTGTGATTTCATGCATTTGGTATTTTTTTATATTTGGGGATGCTATGACTCAGCTATGGCCGTCAAAGGCCTCGACGCAGTCAATTAAATTGAAGCTGGACTTAAATTGAACGTTATTCCTCCGCATCAGCAACCATAAGGTGTTATTCA
>	IHD105	 [organism=Equus caballus]
AATTCACCCTCATGTGCTATGTCAGTATCAGATTATACCCCCACATAACACTATACCCACCTGACATGCAATATCTTATGAATGGCCTATGTACGTCGTGCATTAAATTGTTTGCCCCATGAATAATAAGCATGTACATAATATTATTTATCTTACATAGGTACATTATATTATTAATCGTGCATACCCCATCCAAGTCAAATCATTTCCAGCCAACACGCATATCACAACCCATGTTCCACGAGCTTAATCACCAAGCCGCGGGAAATCAGCAACCCTCCCAGCTACGTGTCCCAATCCTCGCTCCGGGCCCATCCAAACGTGGGGGTTTCTACAATGAAACTATACCTGGCATCTGGTTCTTTCTTCAGGGCCATTCTTACCCAACCTCGCCCATTCTTTCCCCTTAAATAAGACATCTCGATGGACTAATGACTAATCAGCCCATGCTCACACATAACTGTGATTTCATGCATTTGGTATCTTTTTATATTTGGGGATGCTATGACTCAGCTATGGCCGTCAAAGGCCTCGACGCAGTCAATTAAATTGAAGCTGGACTTAAATTGAACGTTATTCCTCCACATCAGCAACCATAAGGTGTTATTCA
>	IHD106	 [organism=Equus caballus]
AATTCACCCTCATGTGCTATGTCAGTATCAGATTATACCCCCACATAGCACCATACCCACCTGACATGCAATATCTTATGAATGGCCTATGTACATCGTGCATTAAATTGTTTGCCCCATGAATAATAAGCATGTACATAATATCATTTATCTTACATAGATACATTATATTATTGATCGTGCATACCCCATCCAAGTCAAATCATTTCCAGTCAACATGCATATCACAACCCATGTTCCACGAGCTTAATCACCAAGCCGCGGGAAATCAGCAACCCTCTCAACTACGTGTCCCAATCCTCGCTCCGGGCCCATCCAAACGTGGGGGTTTCTACGATGAAACTATACCTGGCATCTGGTTCTTTCTTCAGGGCCATTCTCACCCAACCTCGCCCATTCTTTCCCCTTAAATAAGACATCTCGATGGACTAATGACTAATCAGCCCATGCTCACACATAACTGTGATTTCATGCATTTGGTATTTTTTTATATTTGGGGATGCTATGACTCAGCTATGGCCGTCAAAGGCCTCGACGCAGTCAATTAAATTGAAGCTGGACTTAAATTGAACGTTATTCCTCCGCATCAGCAACCATAAGGTGTTATTCA
>	IHD107	 [organism=Equus caballus]
AATTCACCCTCATGTGCTATGTCAGTATCAGATTATACCCCCACATAACACCATACCCACCTGACATGCAATATCTTATGAATGGCCTATGTACATCGTGCATTAAATTGCTTGCCCCATGAATAATAAGCATGTACATAATATCATTTATCTTACATAAGTACATTATATTATTGATCGTGCATACCCCATCCAAGTCAAATCATTTCCAGTCAACACGCATATCACAACCCATGTTCCACGAGCTTAATCACCAAGCCGCGGGAAATCAGCAACCCTCTCAACTACGTGTCCCAATCCTCGCTCCGGGCCCATTCAAACGTGGGGGTTTCTACAGTGAAACTATATCTGGCATCTGGTTCTTTCTTCAGGGCCATTTCCACCCAACCTCGCCCATTCTTTCCCCTTAAATAAGACATCTCGATGGACTAATGACTAATCAGCCCATGCTCACACATAACTGTGGTTTCATGCATTTGGTATCTTTTTATATTTGGGGATGCTATGACTCAGCTACGGCCGTCAAAGGCCTCGACGCAGTCAATTAAATTGAAGCTGGACTTAAATTGAACGTTATCCCTCCGCATCAGCAACCATAAGGTGTTATTCA
>	IHD112	 [organism=Equus caballus]
AATTCACCCTCATGTGCTATGTCAGTATCAGATTATACCCCCACATAACACCATACCCACCTGACATGCAATATCTTATGAATGGCCTATGTACGTCGTGCATTAAATTGTCTGCCCCATGAATAATAAGCATGTACATAATATCATTTATCTTACATAGGTACATTATATTATTAATCGTGCATACCCCATCCAAGTCAAATCATTTCCAGTCAACACGCATATCACAACCCATGTTCCACGAGCTTAATCACCAAGCCGCGGGAAATCAGCAACCCTCCCAACTACGTGTCCCAATCCTCGCTCCGGGCCCATCCAAACGTGGGGGTTTCTACGATGAAACTATACCTGGCATCTGGTTCTTTCTTCAGGGCCATTCCCACCCAACCTCGCCCATTCTTTCCCCTTAAATAAGACATCTCGATGGACTAATGACTAATCAGCCCATGCTCACACATAACTGTGATTTCATGCATTTGGTATCTTTTTATATTTGGGGATGCTATGACTCAGCTATGGCCGTCAAAGGCCTCGACGCAGTCAATTAAATTGAAGCTGGACTTAGATTGAACGTTATTCCTCCGCATCAGCAACCATAAGGTGTTATTCA
>	IHD114	 [organism=Equus caballus]
AATTCACCCTCATGTGCTATGTCAGTATCAGATTATACCCCCACATAACACCATACCCACCTGACATGCAATATCTTATGAATGGCCTATGTACGTCGTGCATTAAATTGTTTGCCCCATGAATAACAAGCATGTACATAATATCATTTATCTTACATAAGTACATTATATTATTGATCGTGCATACCCCATCCAAGTCAAATCATTTCCAGTCAACACGCATATCACAACCCATGTTCCACGAGCTTAATCACCAAGCCGCGGGAAATCAGCAACCCTCTCAACTACGTGTCCCAATCCTCGCTCCGGGCCCATTCAAACGTGGGGGTTTCTACAGTGAAACTATACCTGGCATCTGGTTCTTTCTTCAGGGCCATTTCCACCCAACCTCGCCCATTCTTTCCCCTTAAATAAGACATCTCGATGGACTAATGACTAATCAGCCCATGCTCACACATAACTGTGGTTTCATGCATTTGGTATCTTTTTATATTTGGGGATGCTATGACTCAGCTATGGCCGTCAAAGGCCTCGACGCAGTCAATTAGATTGAAGCTGGACTTAAATTGAACGTTATCCCTCCGCATCAACAACCATAAGGTGTTATTCA
>	IHD116	 [organism=Equus caballus]
AATCCGCCCTCATGTGCTATGTCAGTATCAGATTATACCCCCATATAACACCATACCCACCTGACATGCAATATCTTATGAATGGCCTATGTACGTCGTGCATTAAATTGTTCACCCCATGAATAATAAGCATGTACATAATATCATTTATCTTACATGAGTACATTATATTATTGATCGTGCATACCCCATCCAAGTCAAATCATTTCCAGTCAACACGCATATCACAACCCATGTTCCACGAGCTTAATCACCAAGCCGCGGGAAATCAGCAACCCTCTCAACTACGTGTCCCAATCCTCGCTCCGGGCCCATCCAAACGTGGGGGTTTCTACAATGAAACTATACCTGGCATCTGGTTCTTTCTTCAGGGCCATTCTTACCCAACCTCGCCCATTCTTTCCCCTTAAATAAGACATCTCGATGGACTAATGACTAATCAGCCCATGCTCACACATAACTGTGGTTTCATGCATTTGGTATTTTTTTATATTTGGGGATGCTATGACTCAGCTATGGCCGTCAAAGGCCTCGACGCAGTCAATTAAATTGAAGCTGGACTTAAATTGAACGTTATCCCTCCGCATCAGCAACCATAAGGTGTTATTCA
>	IHD124	 [organism=Equus caballus]
AATTCACCCTCATGTGCTATGTCAGTATCAGATTATACCCCCACATAACACCATACCCACCTGACATGCAATATCTTATGAATGGCCTATGTACGTCGTGCATTAAATTGTCTGCCCCATGAATAATAAGCATGTACATAATATCATTTATCTTACATAGGTACATTATATTATTAATCGTGCATACCCCATCCAAGTCAAATCATTTCCAGTCAACACGCATATCACAACCCATGTTCCACGAGCTTAATCACCAAGCCGCGGGAAATCAGCAACCCTCCCAACTACGTGTCCCAATCCTCGCTCCGGGCCCATCCAAACGTGGGGGTTTCTACGATGAAACTATACCTGGCATCTGGTTCTTTCTTCAGGGCCATTCCCACCCAACCTCGCCCATTCTTTCCCCTTAAATAAGACATCTCGATGGACTAATGACTAATCAGCCCATGCTCACACATAACTGTGATTTCATGCATTTGGTATCTTTTTATATTTGGGGATGCTATGACTCAGCTATGGCCGTCAAAGGCCTCGACGCAGTCAATTAAATTGAAGCTGGACTTAGATTGAACGTTATTCCTCCGCATCAGCAACCATAAGGTGTTATTCA
>	IHD129	 [organism=Equus caballus]
AATTCACCCTCATGTGCTATGTCAGTATCAGATTATACCCCCACATAACACTATACCCACCTGACATGCAATATCTTATGAATGGCCTATGTACATCGTGCATTAAGTTGTTTGCCCCATGAATAATAAGCATGTACATAATATCATTTATCTTACATAGGTACATTATATTATTAATCGTGCATACCCCATCCAAGTCAAATCATTTCCAGTCAACACGCATATCACAACCCATGTTCCACGAGCTTAATCACCAAGCCGCGGGAAATCAGCAACCCTCTCAACTACGTGTCCCAATCCTCGCTCCGGGCCCATCCAAACGTGGGGGTTTCTACAATGAAACTATACCTGGCATCTGGTTCTTTCTTCAGGGCCATTCTCACCCAACCTCGCCCATTCTTTCCCCTTAAATAAGACATCTCGATGGACTAATGACTAATCAGCCCATGCTCACACATAACTGTGGTTTCATGCATTTGGTATTTTTTTATATTTGGGGATGCTATGACTCAGCTATGGCCGTCAAAGGCCTCGACGCAGTCAATTAAATTGAAGCTGGACTTAAATTGAACGTTATTCCTCCGCATCAGCAACCATAAGGTGTTATTCA
>	IHD134	 [organism=Equus caballus]
AATCCGCCCTCATGTGCTATGTCAGTATCAGATTATACCCCCATATAACACCATACCCACCTGACATGCAATATCTTATGAATGGCCTATGTACATCGTGCATTAAATTGTTCACCCCATGAATAATAAGCATGTACATAATATCATTTATCTTACATGAGTACATCATATTATTGATCGTGCATACCCCATCCAAGTCAAATCATTTCCAGTCAACACGCATATCACAACCCATGTTCCACGAGCTTAATCACCAAGCCGCGGGAAATCAGCAACCCTCTCAACTACGTGTCCCAATCCTCGCTCCGGGCCCATCCAAACGTGGGGGTTTCTACAATGAAACTATACCTGGCATCTGGTTCTTTCTTCAGGGCCATTCTTACCCAACCTCGCCCATTCTTTCCCCTTAAATAAGACATCTCGATGGACTAATGACTAATCAGCCCATGCTCACACATAACTGTGGTTTCATGCATTTGGTATTTTTTTATATTTGGGGATGCTATGACTCAGCTATGGCCGTCAAAGGCCTCGACGCAGCCAATTAAATTGAAGCTGGACTTAAATTGAACGTTATCCCTCCGCATCAGCAACCATAAGGTGTTATTCA
>	IHD137	 [organism=Equus caballus]
AATCCGCCCTCATGTGCTATGTCAGTATCAGATTATACCCCCATATAACACCATACCCACCTGACATGCAATATCTTATGAATGGCCTATGTACGTCGTGCATTAAATTGTTCACCCCATGAATAATAAGCATGTACATAATATCATTTATCTTACATGAGTACATTATATTATTGATCGTGCATACCCCATCCAAGTCAAATCATTTCCAGTCAACACGCATATCACAACCCATGTTCCACGAGCTTAATCACCAAGCCGCGGGAAATCAGCAACCCTCTCAACTACGTGTCCCAATCCTCGCTCCGGGCCCATCCAAACGTGGGGGTTTCTACAATGAAACTATACCTGGCATCTGGTTCTTTCTTCAGGGCCATTCTTACCCAACCTCGCCCATTCTTTCCCCTTAAATAAGACATCTCGATGGACTAATGACTAATCAGCCCATGCTCACACATAACTGTGGTTTCATGCATTTGGTATTTTTTTATATTTGGGGATGCTATGACTCAGCTATGGCCGTCAAAGGCCTCGACGCAGTCAATTAAATTGAAGCTGGACTTAAATTGAACGTTATCCCTCCGCATCAGCAACCATAAGGTGTTATTCA
>	IHD138	 [organism=Equus caballus]
AATTCACCCTCATGTGCTATGTCAGTATCAGATTATACCCCCACATAACACCATACCCACCTGACATGCAATATCTTATGAATGGCCTATGTACGTCGTGCATTAAATTGTCTGCCCCATGAATAATAAGCATGTACATAATATCATTTATCTTACATAGGTACATTATATTATTAATCGTGCATACCCCATCCAAGTCAAATCATTTCCAGTCAACACGCATATCACAACCCATGTTCCACGAGCTTAATCACCAAGCCGCGGGAAATCAGCAACCCTCCCAACTACGTGTCCCAATCCTCGCTCCGGGCCCATCCAAACGTGGGGGTTTCTACGATGAAACTATACCTGGCATCTGGTTCTTTCTTCAGGGCCATTCCCACCCAACCTCGCCCATTCTTTCCCCTTAAATAAGACATCTCGATGGACTAATGACTAATCAGCCCATGCTCACACATAACTGTGATTTCATGCATTTGGTATCTTTTTATATTTGGGGATGCTATGACTCAGCTATGGCCGTCAAAGGCCTCGACGCAGTCAATTAAATTGAAGCTGGACTTAGATTGAACGTTATTCCTCCGCATCAGCAACCATAAGGTGTTATTCA
>	IHD139	 [organism=Equus caballus]
AATTCACCCTCATGTGCTATGTCAGTATCAGATTATACCCCCACATAACACCATACCCACCTGACATGCAATATCTTATGAATGGCCTATGTACGTCGTGCATTAAATTGTTTACCCCATGAATAATAAGCATGTACATAATATCATTTATCTTACATAAGTACATTATATTATTGATCGTGCATACCCCATCCAAGTCAAATCATTTCCAGCCAACACGCATATCACAACCCATGTTCCACGAGCTTAGTCACCAAGCCGCGGGAAATCAGCAACCCTCTCAACTGCGTGTCCCAATCCTCGCTCCGGGCCCATCCAAATGTGGGGGTTTCTACAATGAAACTATACCTGGCATCTGGTTCTTTCTTCAGGGCCATTCCCACCCAACCTCGCCCATTCTTTCCCCTTAAATAAGACATCTCGATGGACTAATGACTAATCAGCCCATGCTCACACATAACTGTGGTTTCATGCATTTGGTATCTTTTTATATTTGGGGATGCTGTGACTCAGCTATGGCCGTCAAAGGCCTCGACGCAGTCAATTGAATTGAAGCTGGACTTAAACTGAACGCTTATTCCTCCGCATCAGCAACCATAAGGTGTTATTCA
>	IHD143	 [organism=Equus caballus]
AATTCACCCTCATGTGCTATGTCAGTATCAGATTATACCCCCACATAACACCATACCCACCTGACATGCAATATCTTATGAATGGCCTATGTACGTCGTGCATTAAATTGTCTGCCCCATGAATAATAAGCATGTACATAATATCATTTATCTTACATAGGTACATTATATTATTAATCGTGCATACCCCATCCAAGTCAAATCATTTCCAGTCAACACGCATATCACAACCCATGTTCCACGAGCTTAATCACCAAGCCGCGGGAAATCAGCAACCCTCCCAACTACGTGTCCCAATCCTCGCTCCGGGCCCATCCAAACGTGGGGGTTTCTACGATGAAACTATACCTGGCATCTGGTTCTTTCTTCAGGGCCATTCCCACCCAACCTCGCCCATTCTTTCCCCTTAAATAAGACATCTCGATGGACTAATGACTAATCAGCCCATGCTCACACATAACTGTGATTTCATGCATTTGGTATCTTTTTATATTTGGGGATGCTATGACTCAGCTATGGCCGTCAAAGGCCTCGACGCAGTCAATTAAATTGAAGCTGGACTTAGATTGAACGTTATTCCTCCGCATCAGCAACCATAAGGTGTTATTCA
>	IHD147	 [organism=Equus caballus]
AATTCACCCTCATGTGCTATGTCAGTATCAGATTATACCCCCACATAGCACCATACCCACCTGACATGCAATATCTTATGAATGGCCTATGTATATCGTGCATTAAATTGTTTGCCCCATGAATAATAAGCATGTACATAATATCATTTATCTTACATAGGTACATTATATTATTGATCGTGCATACCCCATCCAAGTCAAATCATTTCCAGTCAACATGCATATCACAACCCATGTTCCACGAGCTTAATCACCAAGCCGCGGGAAATCAGCAACCCTCTCAACTACGTGTCCCAATCCTCGCTCCGGGCCCATCCAAACGTGGGGGTTTCTACGATGAAACTATACCTGGCATCTGGTTCTTTCTTCAGGGCCATTCTCACCCAACCTCGCCCATTCTTTCCCCTTAAATAAGACATCTCGATGGACTAATGACTAATCAGCCCATGCTCACACATAACTGTGATTTCATGCATTTGGTATTTTTTTATATTTGGGGATGCTATGACTCAGCTATGGCCGTCAAAGGCCTCGACGCAGTCAATTAAATTGAAGCTGGACTTAAATTGAACGTTATTCCTCCGCATCAACAACCATAAGGTGTTATTCA
>	IHD151	 [organism=Equus caballus]
AATTCACCCTCATGTGCTATGTCAGTATCAGATTATACCCCCACATAACACCATACCCACCTGACATGCAATATCTTATGAATGGCCTATGTACGTCGTGCATTAAATTGCTTGCCCCATGAATAATAAGCATGTACATAATATCATTTATCTTACATAAGTACATTATATTATTGATCGTGCATACCCCATCCAAGTCAAATCATTTCCAGTCAACACGCATATCACAACCCATGTTCCACGAGCTTAATCACCAAGCCGCGGGAAATCAGCAACCCTCTCAACTACGTGTCCCAATCCTCGCTCCGGGCCCATTCAAACGTGGGGGTTTCTACAGTGAAACTATATCTGGCATCTGGTTCTTTCTTCAGGGCCATTTCCACCCAACCTCGCCCATTCTTTCCCCTTAAATAAGACATCTCGATGGACTAATGACTAATCAGCCCATGCTCACACATAACTGTGGTTTCATGCATTTGGTATCTTTTTATATTTGGGGATGCTATGACTCAGCTACGGCCGTCAAAGGCCTCGACGCAGTCAATTAAATTGAAGCTGGACTTAAATTGAACGTTATCCCTCCGCATCAGCAACCATAAGGTGTTATTCA
>	IHD152	 [organism=Equus caballus]
AATTCACCCTCATGTGCTATGTCAGTATCAGATTATACCCCCACATAACACCATACCCACCTGACATGCAATATCTTATGAATGGCCTATGTACGTCGTGCATTAAGTTGTTTGCCCCATGAATAACAAGCATGTACATAATATCATTTATCTTACATAAGTACATTATATTATTGGTCGTGCATACCCCATCCAAGTCAAATCATTTCCAGCCAACACGCATATCACAACCCATGTTCCACGAGCTTAATCACCAAGCCGCGGGAAATCAGCAACCCTCTCAACTGCGTGTCCCAATCCTCGCTCCGGGCCCATCCAGACGTGGGGGTTTCTACAATGAAACTATACCTGGCATCTGGTTCTTTCTTCAGGGCCATTCCCACCCAACCTCGCCCATTCTTTCCCCTTAAATAAGACATCTCGATGGACTAATGACTAATCAGCCCATGCTCACACATAACTGTGGTTTCATGCATTTGGTATCTTTTTATATTTGGGGATGCTATGACTCAGCTATGGCCGTCAAAGGCCTCGACGCAGTCAATTAGATTGAAGCTGGACTTAAATTGAACGCTTATTCCTCCGCATCAGCAACCACAAGGTGTTATTCA
				
